# Supplementary material for: Methyl (2′-hydroxy­biphenyl-2-yl­oxy)acetate
Source: Acta Crystallogr Sect E Struct Rep Online. 2009 Mar 31;65(Pt 4):o931. doi: 10.1107/S1600536809011362 (PMC2968795; doi:10.1107/S1600536809011362)
Supplement: Supplementary file 1 [file e-65-0o931-sup1.cif]

##############################################################################
###                                                                        ###
###        Electronic paper (Acta Crystallographica Section E)             ###
###                                                                        ###
##############################################################################
#                                                                            #
# This CIF contains the data in a paper accepted for publication in Acta     #
# Crystallographica Section E. It conforms to the requirements of Notes      #
# for Authors for Section E, and has been peer reviewed under the auspices   #
# of the IUCr Commission on Journals.                                        #
#                                                                            #
# Full details of the Crystallographic Information File format               #
# are given in the paper "The Crystallographic Information File (CIF):       #
# a New Standard Archive File for Crystallography" by S. R. Hall, F. H.      #
# Allen and I. D. Brown [Acta Cryst. (1991), A47, 655-685].                  #
#                                                                            #
# The current version of the core CIF dictionary is obtainable from          #
# ftp://ftp.iucr.org/pub/cif_core.dic. The current version number is 2.4.    #
#                                                                            #
# Software is freely available for graphical display of the structure(s) in  #
# this CIF.  For information consult the CIF home page http://www.iucr.org/  #
# cif/home.html                                                              #
#                                                                            #
# This file may be used for bona fide research purposes within the           #
# scientific community so long as proper attribution is given to the journal # 
# article from which it was obtained.                                        #
#                                                                            #
##############################################################################
                                             
data_global
_audit_creation_method     SHELXL-97
_journal_date_recd_electronic     2009-03-26
_journal_date_accepted     2009-03-27
_journal_name_full     'Acta Crystallographica, Section E'
_journal_year     2009
_journal_volume     65
_journal_issue      4
_journal_page_first     o931
_journal_page_last     o931
_journal_paper_category     QO
_journal_coeditor_code     TK2406
_publ_contact_author
;
     Dr. Seik Weng Ng
     Department of Chemistry
     University of Malaya
     50603 Kuala Lumpur
     Malaysia
;
_publ_contact_author_email     seikweng@um.edu.my
_publ_contact_author_fax     '03 7967 4193'
_publ_contact_author_phone     '03 7967 6778'
_publ_section_title
;
Methyl (2'-hydroxybiphenyl-2-yloxy)acetate
;
loop_
    _publ_author_name
    _publ_author_address
    'Rabnawaz, Muhammad'
;
HEJ Research Institute of Chemistry
International Center for Chemical and Biological Sciences
University of Karachi
Karachi 75270
Pakistan
;
    'Khan, Burhan'
;
HEJ Research Institute of Chemistry
International Center for Chemical and Biological Sciences
University of Karachi
Karachi 75270
Pakistan
;
    'Shah, Muhammad Raza'
;
HEJ Research Institute of Chemistry
International Center for Chemical and Biological Sciences
University of Karachi
Karachi 75270
Pakistan
;
    'Anis, Itrat'
;
HEJ Research Institute of Chemistry
International Center for Chemical and Biological Sciences
University of Karachi
Karachi 75270
Pakistan
;
    'Ng, Seik Weng'
;
Department of Chemistry
University of Malaya
50603 Kuala Lumpur
Malaysia
;
_publ_section_synopsis     .
data_I
_audit_creation_method     SHELXL-97
_chemical_name_systematic
;
Methyl (2'-hydroxybiphenyl-2-yloxy)acetate
;
_chemical_name_common     ?
_chemical_formula_moiety     'C15 H14 O4'
_chemical_formula_sum     'C15 H14 O4'
_chemical_formula_iupac     'C15 H14 O4'
_chemical_formula_weight     258.26
_chemical_melting_point     ?
_symmetry_cell_setting     Monoclinic
_symmetry_space_group_name_H-M     'P 21'
_symmetry_space_group_name_Hall     'P 2yb'
loop_
    _symmetry_equiv_pos_as_xyz
    'x, y, z'
    '-x, y+1/2, -z'
_cell_length_a     10.9221(2)
_cell_length_b     7.55920(10)
_cell_length_c     23.3470(4)
_cell_angle_alpha     90
_cell_angle_beta     98.4650(10)
_cell_angle_gamma     90
_cell_volume     1906.58(5)
_cell_formula_units_Z     6
_cell_measurement_reflns_used     6021
_cell_measurement_theta_min     2.2
_cell_measurement_theta_max     28.2
_cell_measurement_temperature     125(2)
_exptl_crystal_description     Block
_exptl_crystal_colour     Colorless
_exptl_crystal_size_max     0.45
_exptl_crystal_size_mid     0.40
_exptl_crystal_size_min     0.10
_exptl_crystal_density_diffrn     1.350
_exptl_crystal_density_meas     ?
_exptl_crystal_density_method     'not measured'
_exptl_crystal_F_000     816
_exptl_absorpt_coefficient_mu     0.098
_exptl_absorpt_correction_type     None
_exptl_absorpt_process_details     ?
_exptl_absorpt_correction_T_min     ?
_exptl_absorpt_correction_T_max     ?
_diffrn_ambient_temperature     125(2)
_diffrn_radiation_type     MoK\a
_diffrn_radiation_wavelength     0.71073
_diffrn_radiation_source     'fine-focus sealed tube'
_diffrn_radiation_monochromator     graphite
_diffrn_measurement_device_type     'Bruker SMART APEX'
_diffrn_measurement_method     \w
_diffrn_detector_area_resol_mean     ?
_diffrn_reflns_number     13392
_diffrn_reflns_av_R_equivalents     0.025
_diffrn_reflns_av_sigmaI/netI     0.028
_diffrn_reflns_theta_min     0.9
_diffrn_reflns_theta_max     27.5
_diffrn_reflns_theta_full     27.5
_diffrn_measured_fraction_theta_max     0.983
_diffrn_measured_fraction_theta_full     0.983
_diffrn_reflns_limit_h_min     -14
_diffrn_reflns_limit_h_max     14
_diffrn_reflns_limit_k_min     -9
_diffrn_reflns_limit_k_max     9
_diffrn_reflns_limit_l_min     -29
_diffrn_reflns_limit_l_max     29
_diffrn_standards_number     0
_diffrn_standards_interval_count     0
_diffrn_standards_interval_time     0
_diffrn_standards_decay_%     0
_reflns_number_total     4639
_reflns_number_gt     4276
_reflns_threshold_expression     I>2\s(I)
_refine_ls_structure_factor_coef     Fsqd
_refine_ls_matrix_type     full
_refine_ls_R_factor_all     0.036
_refine_ls_R_factor_gt     0.031
_refine_ls_wR_factor_gt     0.084
_refine_ls_wR_factor_ref     0.090
_refine_ls_goodness_of_fit_ref     1.05
_refine_ls_restrained_S_all     1.05
_refine_ls_number_reflns     4639
_refine_ls_number_parameters     529
_refine_ls_number_restraints     4
_refine_ls_hydrogen_treatment     mixed
_refine_ls_weighting_scheme     calc
_refine_ls_weighting_details
         'calc w=1/[\s^2^(Fo^2^)+(0.0585P)^2^+0.1469P] where P=(Fo^2^+2Fc^2^)/3'
_atom_sites_solution_hydrogens     geom
_atom_sites_solution_primary     direct
_atom_sites_solution_secondary     difmap
_refine_ls_shift/su_max     0.001
_refine_ls_shift/su_mean     0.001
_refine_diff_density_max     0.21
_refine_diff_density_min     -0.19
_refine_ls_extinction_method     none
_refine_ls_extinction_coef     ?
_refine_ls_abs_structure_details     ?
_refine_ls_abs_structure_Flack     .
loop_
    _atom_type_symbol
    _atom_type_description
    _atom_type_scat_dispersion_real
    _atom_type_scat_dispersion_imag
    _atom_type_scat_source
    'C' 'C' 0.0033 0.0000
                         'International Tables Vol C Tables 4.2.6.8 and 6.1.1.4'
    'H' 'H' 0.0000 0.0000
                         'International Tables Vol C Tables 4.2.6.8 and 6.1.1.4'
    'O' 'O' 0.0106 0.0000
                         'International Tables Vol C Tables 4.2.6.8 and 6.1.1.4'
_computing_data_collection     'APEX2 (Bruker, 2008)'
_computing_cell_refinement     'SAINT (Bruker, 2008)'
_computing_data_reduction     'SAINT (Bruker, 2008)'
_computing_structure_solution     'SHELXS97 (Sheldrick, 2008)'
_computing_structure_refinement     'SHELXL97 (Sheldrick, 2008)'
_computing_molecular_graphics     'X-SEED (Barbour, 2001)'
_computing_publication_material     'publCIF (Westrip, 2009)'
loop_
    _atom_site_type_symbol
    _atom_site_label
    _atom_site_fract_x
    _atom_site_fract_y
    _atom_site_fract_z
    _atom_site_U_iso_or_equiv
    _atom_site_adp_type
    _atom_site_calc_flag
    _atom_site_refinement_flags
    _atom_site_occupancy
    _atom_site_disorder_assembly
    _atom_site_disorder_group
    O O1 0.71809(15) 0.5002(2) 0.08306(7) 0.0281(3) Uani d D 1 . .
    O O2 0.91376(15) 0.3602(2) 0.17515(7) 0.0308(3) Uani d . 1 . .
    O O3 0.96802(18) 0.7736(2) 0.24751(8) 0.0403(4) Uani d . 1 . .
    O O4 0.89043(18) 0.7116(2) 0.15551(8) 0.0415(4) Uani d . 1 . .
    O O5 0.29708(14) 0.6042(2) 0.28983(7) 0.0257(3) Uani d D 1 . .
    O O6 0.50479(13) 0.7375(2) 0.23064(6) 0.0246(3) Uani d . 1 . .
    O O7 0.64332(15) 0.3191(2) 0.21256(7) 0.0325(4) Uani d . 1 . .
    O O8 0.45161(15) 0.3890(2) 0.22975(7) 0.0326(4) Uani d . 1 . .
    O O9 0.78564(13) 0.4140(2) 0.49000(6) 0.0245(3) Uani d D 1 . .
    O O10 0.62876(12) 0.3744(2) 0.37611(6) 0.0221(3) Uani d . 1 . .
    O O11 0.35403(13) 0.3858(2) 0.44207(6) 0.0255(3) Uani d . 1 . .
    O O12 0.54504(14) 0.2888(2) 0.47747(7) 0.0296(3) Uani d . 1 . .
    C C1 0.69918(19) 0.3221(3) 0.07567(8) 0.0224(4) Uani d . 1 . .
    C C2 0.5761(2) 0.2690(3) 0.06425(9) 0.0252(4) Uani d . 1 . .
    H H2 0.5121 0.3547 0.0632 0.030 Uiso calc R 1 . .
    C C3 0.5456(2) 0.0929(3) 0.05441(9) 0.0284(5) Uani d . 1 . .
    H H3 0.4612 0.0583 0.0465 0.034 Uiso calc R 1 . .
    C C4 0.6386(2) -0.0334(3) 0.05609(9) 0.0270(5) Uani d . 1 . .
    H H4 0.6182 -0.1548 0.0501 0.032 Uiso calc R 1 . .
    C C5 0.7613(2) 0.0199(3) 0.06665(9) 0.0246(4) Uani d . 1 . .
    H H5A 0.8245 -0.0666 0.0672 0.029 Uiso calc R 1 . .
    C C6 0.79483(19) 0.1973(3) 0.07651(8) 0.0215(4) Uani d . 1 . .
    C C7 0.92776(19) 0.2461(3) 0.08343(9) 0.0244(4) Uani d . 1 . .
    C C8 0.9994(2) 0.1989(3) 0.04093(10) 0.0322(5) Uani d . 1 . .
    H H8 0.9619 0.1358 0.0077 0.039 Uiso calc R 1 . .
    C C9 1.1239(2) 0.2421(4) 0.04609(13) 0.0405(6) Uani d . 1 . .
    H H9A 1.1714 0.2073 0.0170 0.049 Uiso calc R 1 . .
    C C10 1.1781(2) 0.3356(4) 0.09370(14) 0.0447(7) Uani d . 1 . .
    H H10 1.2628 0.3683 0.0966 0.054 Uiso calc R 1 . .
    C C11 1.1116(2) 0.3832(3) 0.13741(13) 0.0387(6) Uani d . 1 . .
    H H11 1.1500 0.4476 0.1701 0.046 Uiso calc R 1 . .
    C C12 0.9875(2) 0.3348(3) 0.13249(10) 0.0280(4) Uani d . 1 . .
    C C13 0.9554(3) 0.4753(3) 0.22167(11) 0.0371(6) Uani d . 1 . .
    H H13A 1.0446 0.4547 0.2350 0.045 Uiso calc R 1 . .
    H H13B 0.9099 0.4502 0.2544 0.045 Uiso calc R 1 . .
    C C14 0.9352(2) 0.6664(3) 0.20314(10) 0.0291(5) Uani d . 1 . .
    C C15 0.9453(3) 0.9596(4) 0.23748(14) 0.0428(6) Uani d . 1 . .
    H H15A 1.0083 1.0285 0.2622 0.064 Uiso calc R 1 . .
    H H15B 0.8631 0.9898 0.2467 0.064 Uiso calc R 1 . .
    H H15C 0.9489 0.9870 0.1967 0.064 Uiso calc R 1 . .
    C C16 0.28539(18) 0.7837(3) 0.29631(9) 0.0220(4) Uani d . 1 . .
    C C17 0.26399(19) 0.8417(3) 0.35043(9) 0.0263(4) Uani d . 1 . .
    H H17 0.2647 0.7595 0.3813 0.032 Uiso calc R 1 . .
    C C18 0.24159(19) 1.0195(3) 0.35955(10) 0.0289(5) Uani d . 1 . .
    H H18 0.2261 1.0585 0.3965 0.035 Uiso calc R 1 . .
    C C19 0.24183(19) 1.1403(3) 0.31486(10) 0.0268(5) Uani d . 1 . .
    H H19 0.2255 1.2618 0.3208 0.032 Uiso calc R 1 . .
    C C20 0.26621(18) 1.0815(3) 0.26122(9) 0.0231(4) Uani d . 1 . .
    H H20 0.2681 1.1648 0.2309 0.028 Uiso calc R 1 . .
    C C21 0.28794(17) 0.9034(3) 0.25074(8) 0.0200(4) Uani d . 1 . .
    C C22 0.30778(18) 0.8449(3) 0.19194(8) 0.0206(4) Uani d . 1 . .
    C C23 0.2185(2) 0.8801(3) 0.14421(9) 0.0266(4) Uani d . 1 . .
    H H23 0.1457 0.9427 0.1495 0.032 Uiso calc R 1 . .
    C C24 0.2343(2) 0.8250(3) 0.08907(9) 0.0325(5) Uani d . 1 . .
    H H24 0.1724 0.8496 0.0570 0.039 Uiso calc R 1 . .
    C C25 0.3398(2) 0.7348(3) 0.08079(9) 0.0305(5) Uani d . 1 . .
    H H25 0.3496 0.6953 0.0431 0.037 Uiso calc R 1 . .
    C C26 0.4317(2) 0.7011(3) 0.12718(9) 0.0264(4) Uani d . 1 . .
    H H26 0.5049 0.6398 0.1214 0.032 Uiso calc R 1 . .
    C C27 0.41578(19) 0.7577(3) 0.18212(9) 0.0217(4) Uani d . 1 . .
    C C28 0.6021(2) 0.6175(3) 0.22633(10) 0.0278(5) Uani d . 1 . .
    H H28A 0.6669 0.6309 0.2604 0.033 Uiso calc R 1 . .
    H H28B 0.6396 0.6445 0.1912 0.033 Uiso calc R 1 . .
    C C29 0.5549(2) 0.4293(3) 0.22318(9) 0.0250(4) Uani d . 1 . .
    C C30 0.6092(3) 0.1327(3) 0.20667(12) 0.0405(6) Uani d . 1 . .
    H H30A 0.6684 0.0702 0.1863 0.061 Uiso calc R 1 . .
    H H30B 0.5259 0.1221 0.1846 0.061 Uiso calc R 1 . .
    H H30C 0.6102 0.0806 0.2452 0.061 Uiso calc R 1 . .
    C C31 0.87045(17) 0.4344(3) 0.45300(8) 0.0198(4) Uani d . 1 . .
    C C32 0.95512(19) 0.5718(3) 0.46605(9) 0.0240(4) Uani d . 1 . .
    H H32 0.9501 0.6454 0.4986 0.029 Uiso calc R 1 . .
    C C33 1.0468(2) 0.6019(3) 0.43176(10) 0.0275(5) Uani d . 1 . .
    H H33 1.1029 0.6975 0.4404 0.033 Uiso calc R 1 . .
    C C34 1.05647(19) 0.4928(3) 0.38491(10) 0.0283(5) Uani d . 1 . .
    H H34 1.1191 0.5127 0.3614 0.034 Uiso calc R 1 . .
    C C35 0.97378(18) 0.3543(3) 0.37285(9) 0.0236(4) Uani d . 1 . .
    H H35 0.9818 0.2782 0.3412 0.028 Uiso calc R 1 . .
    C C36 0.87894(17) 0.3229(3) 0.40565(8) 0.0193(4) Uani d . 1 . .
    C C37 0.79318(18) 0.1725(3) 0.38900(8) 0.0200(4) Uani d . 1 . .
    C C38 0.83849(19) 0.0013(3) 0.38485(9) 0.0239(4) Uani d . 1 . .
    H H38 0.9249 -0.0195 0.3942 0.029 Uiso calc R 1 . .
    C C39 0.7602(2) -0.1396(3) 0.36738(9) 0.0265(4) Uani d . 1 . .
    H H39 0.7925 -0.2554 0.3647 0.032 Uiso calc R 1 . .
    C C40 0.6336(2) -0.1087(3) 0.35387(8) 0.0262(4) Uani d . 1 . .
    H H40 0.5794 -0.2045 0.3423 0.031 Uiso calc R 1 . .
    C C41 0.5858(2) 0.0602(3) 0.35716(9) 0.0236(4) Uani d . 1 . .
    H H41 0.4993 0.0801 0.3478 0.028 Uiso calc R 1 . .
    C C42 0.66532(18) 0.2002(3) 0.37430(8) 0.0201(4) Uani d . 1 . .
    C C43 0.50249(18) 0.4079(3) 0.38061(8) 0.0236(4) Uani d . 1 . .
    H H43A 0.4491 0.3424 0.3498 0.028 Uiso calc R 1 . .
    H H43B 0.4852 0.5357 0.3748 0.028 Uiso calc R 1 . .
    C C44 0.47157(18) 0.3521(3) 0.43910(9) 0.0224(4) Uani d . 1 . .
    C C45 0.3151(2) 0.3513(3) 0.49790(9) 0.0308(5) Uani d . 1 . .
    H H45A 0.2274 0.3814 0.4961 0.046 Uiso calc R 1 . .
    H H45B 0.3645 0.4234 0.5277 0.046 Uiso calc R 1 . .
    H H45C 0.3273 0.2257 0.5076 0.046 Uiso calc R 1 . .
    H H1 0.7905(13) 0.520(4) 0.0996(12) 0.042(8) Uiso d D 1 . .
    H H5 0.335(2) 0.578(4) 0.2620(9) 0.041(8) Uiso d D 1 . .
    H H9 0.726(2) 0.350(4) 0.4765(14) 0.057(10) Uiso d D 1 . .
loop_
    _atom_site_aniso_label
    _atom_site_aniso_U_11
    _atom_site_aniso_U_22
    _atom_site_aniso_U_33
    _atom_site_aniso_U_12
    _atom_site_aniso_U_13
    _atom_site_aniso_U_23
    O1 0.0296(8) 0.0196(7) 0.0321(8) 0.0012(6) -0.0059(7) -0.0010(6)
    O2 0.0364(8) 0.0248(8) 0.0291(8) -0.0027(7) -0.0023(7) -0.0023(7)
    O3 0.0474(10) 0.0352(10) 0.0352(9) -0.0064(8) -0.0041(8) -0.0110(8)
    O4 0.0560(11) 0.0263(9) 0.0356(10) -0.0014(8) -0.0153(8) 0.0008(7)
    O5 0.0293(8) 0.0234(8) 0.0261(8) 0.0014(6) 0.0100(6) 0.0045(6)
    O6 0.0228(7) 0.0254(8) 0.0252(7) 0.0010(6) 0.0024(6) -0.0064(6)
    O7 0.0353(8) 0.0285(8) 0.0353(8) 0.0088(7) 0.0108(7) -0.0002(7)
    O8 0.0338(8) 0.0261(8) 0.0405(9) -0.0011(7) 0.0143(7) 0.0006(7)
    O9 0.0245(7) 0.0295(8) 0.0198(7) -0.0006(6) 0.0039(6) -0.0026(6)
    O10 0.0181(6) 0.0238(7) 0.0242(7) 0.0004(6) 0.0025(5) 0.0043(6)
    O11 0.0221(7) 0.0315(8) 0.0238(7) 0.0007(6) 0.0068(6) -0.0009(6)
    O12 0.0261(7) 0.0383(9) 0.0240(7) 0.0024(7) 0.0020(6) 0.0073(7)
    C1 0.0300(10) 0.0207(10) 0.0158(9) -0.0006(8) 0.0009(8) 0.0010(7)
    C2 0.0273(10) 0.0279(11) 0.0198(10) 0.0021(9) 0.0013(8) -0.0001(8)
    C3 0.0290(11) 0.0322(12) 0.0234(10) -0.0065(9) 0.0023(8) 0.0002(9)
    C4 0.0375(12) 0.0209(10) 0.0224(10) -0.0057(9) 0.0033(9) -0.0012(8)
    C5 0.0332(11) 0.0217(10) 0.0188(10) 0.0022(9) 0.0036(8) 0.0019(8)
    C6 0.0275(10) 0.0208(10) 0.0155(9) -0.0008(8) 0.0002(8) 0.0018(8)
    C7 0.0266(10) 0.0192(10) 0.0269(10) 0.0027(8) 0.0023(8) 0.0080(8)
    C8 0.0363(12) 0.0282(11) 0.0330(12) 0.0058(10) 0.0083(10) 0.0102(10)
    C9 0.0351(13) 0.0334(13) 0.0562(16) 0.0079(11) 0.0173(12) 0.0196(12)
    C10 0.0292(12) 0.0296(13) 0.076(2) -0.0025(10) 0.0090(13) 0.0175(13)
    C11 0.0311(11) 0.0216(11) 0.0594(16) -0.0034(10) -0.0062(11) 0.0084(11)
    C12 0.0300(10) 0.0174(9) 0.0348(11) -0.0003(9) -0.0015(9) 0.0062(9)
    C13 0.0480(14) 0.0317(13) 0.0265(11) 0.0004(11) -0.0118(10) -0.0005(10)
    C14 0.0269(11) 0.0286(12) 0.0300(12) -0.0030(9) -0.0016(9) -0.0043(9)
    C15 0.0384(14) 0.0340(14) 0.0566(17) -0.0058(11) 0.0088(12) -0.0198(12)
    C16 0.0176(9) 0.0238(10) 0.0246(10) -0.0014(8) 0.0028(8) -0.0001(8)
    C17 0.0228(9) 0.0353(12) 0.0216(10) -0.0054(9) 0.0059(8) 0.0011(9)
    C18 0.0224(10) 0.0399(12) 0.0258(10) -0.0074(9) 0.0083(8) -0.0131(9)
    C19 0.0196(9) 0.0272(11) 0.0340(12) -0.0033(8) 0.0050(9) -0.0108(9)
    C20 0.0189(9) 0.0224(10) 0.0269(10) -0.0008(8) -0.0001(8) -0.0013(8)
    C21 0.0160(8) 0.0242(10) 0.0196(9) -0.0006(8) 0.0014(7) -0.0019(8)
    C22 0.0249(9) 0.0170(9) 0.0197(9) -0.0037(8) 0.0023(7) -0.0002(7)
    C23 0.0323(11) 0.0203(10) 0.0251(10) -0.0007(9) -0.0025(8) 0.0009(8)
    C24 0.0522(14) 0.0225(11) 0.0198(10) -0.0049(10) -0.0050(9) 0.0022(8)
    C25 0.0533(14) 0.0198(10) 0.0192(10) -0.0063(10) 0.0082(9) -0.0013(8)
    C26 0.0375(12) 0.0195(10) 0.0242(10) -0.0046(9) 0.0108(9) -0.0030(8)
    C27 0.0273(10) 0.0169(9) 0.0209(9) -0.0049(8) 0.0040(8) -0.0008(7)
    C28 0.0202(10) 0.0314(11) 0.0316(11) 0.0023(9) 0.0031(9) -0.0072(9)
    C29 0.0275(10) 0.0301(11) 0.0177(9) 0.0020(9) 0.0044(8) -0.0016(8)
    C30 0.0626(17) 0.0237(11) 0.0387(13) 0.0098(12) 0.0189(12) 0.0034(10)
    C31 0.0180(9) 0.0219(9) 0.0182(9) 0.0030(8) -0.0016(7) 0.0005(7)
    C32 0.0228(10) 0.0245(10) 0.0232(10) 0.0014(8) -0.0016(8) -0.0058(8)
    C33 0.0208(10) 0.0276(11) 0.0331(11) -0.0038(9) 0.0007(8) -0.0063(9)
    C34 0.0227(10) 0.0318(12) 0.0316(11) -0.0034(9) 0.0077(9) -0.0054(9)
    C35 0.0212(9) 0.0260(10) 0.0235(10) 0.0014(8) 0.0032(8) -0.0031(8)
    C36 0.0178(9) 0.0192(9) 0.0194(9) 0.0017(8) -0.0021(7) 0.0005(7)
    C37 0.0224(9) 0.0222(10) 0.0152(9) -0.0021(8) 0.0027(7) 0.0006(7)
    C38 0.0256(10) 0.0251(10) 0.0201(9) 0.0017(9) 0.0006(8) -0.0007(8)
    C39 0.0360(11) 0.0219(10) 0.0215(10) -0.0008(9) 0.0035(9) -0.0003(8)
    C40 0.0358(11) 0.0271(11) 0.0150(9) -0.0108(10) 0.0018(8) -0.0011(8)
    C41 0.0237(10) 0.0284(11) 0.0181(9) -0.0054(8) 0.0013(8) 0.0015(8)
    C42 0.0228(9) 0.0237(10) 0.0138(9) -0.0014(8) 0.0028(7) 0.0024(8)
    C43 0.0178(9) 0.0290(11) 0.0232(9) 0.0023(8) 0.0006(7) 0.0060(8)
    C44 0.0220(9) 0.0212(10) 0.0239(10) -0.0022(8) 0.0030(8) 0.0004(8)
    C45 0.0336(11) 0.0356(12) 0.0258(10) -0.0028(10) 0.0125(9) -0.0006(9)
loop_
    _geom_bond_atom_site_label_1
    _geom_bond_atom_site_label_2
    _geom_bond_site_symmetry_2
    _geom_bond_distance
    _geom_bond_publ_flag
    O1 C1 . 1.369(3) ?
    O1 H1 . 0.842(10) ?
    O2 C12 . 1.383(3) ?
    O2 C13 . 1.414(3) ?
    O3 C14 . 1.322(3) ?
    O3 C15 . 1.441(3) ?
    O4 C14 . 1.197(3) ?
    O5 C16 . 1.373(3) ?
    O5 H5 . 0.843(10) ?
    O6 C27 . 1.388(3) ?
    O6 C28 . 1.412(3) ?
    O7 C29 . 1.326(3) ?
    O7 C30 . 1.458(3) ?
    O8 C29 . 1.200(3) ?
    O9 C31 . 1.365(2) ?
    O9 H9 . 0.839(10) ?
    O10 C42 . 1.379(3) ?
    O10 C43 . 1.421(2) ?
    O11 C44 . 1.321(2) ?
    O11 C45 . 1.453(2) ?
    O12 C44 . 1.210(3) ?
    C1 C2 . 1.391(3) ?
    C1 C6 . 1.406(3) ?
    C2 C3 . 1.383(3) ?
    C2 H2 . 0.9500 ?
    C3 C4 . 1.390(3) ?
    C3 H3 . 0.9500 ?
    C4 C5 . 1.387(3) ?
    C4 H4 . 0.9500 ?
    C5 C6 . 1.400(3) ?
    C5 H5A . 0.9500 ?
    C6 C7 . 1.484(3) ?
    C7 C8 . 1.397(3) ?
    C7 C12 . 1.402(3) ?
    C8 C9 . 1.386(3) ?
    C8 H8 . 0.9500 ?
    C9 C10 . 1.376(4) ?
    C9 H9A . 0.9500 ?
    C10 C11 . 1.384(4) ?
    C10 H10 . 0.9500 ?
    C11 C12 . 1.393(3) ?
    C11 H11 . 0.9500 ?
    C13 C14 . 1.515(3) ?
    C13 H13A . 0.9900 ?
    C13 H13B . 0.9900 ?
    C15 H15A . 0.9800 ?
    C15 H15B . 0.9800 ?
    C15 H15C . 0.9800 ?
    C16 C17 . 1.389(3) ?
    C16 C21 . 1.400(3) ?
    C17 C18 . 1.388(3) ?
    C17 H17 . 0.9500 ?
    C18 C19 . 1.387(3) ?
    C18 H18 . 0.9500 ?
    C19 C20 . 1.391(3) ?
    C19 H19 . 0.9500 ?
    C20 C21 . 1.394(3) ?
    C20 H20 . 0.9500 ?
    C21 C22 . 1.488(3) ?
    C22 C23 . 1.394(3) ?
    C22 C27 . 1.400(3) ?
    C23 C24 . 1.388(3) ?
    C23 H23 . 0.9500 ?
    C24 C25 . 1.376(4) ?
    C24 H24 . 0.9500 ?
    C25 C26 . 1.388(3) ?
    C25 H25 . 0.9500 ?
    C26 C27 . 1.387(3) ?
    C26 H26 . 0.9500 ?
    C28 C29 . 1.511(3) ?
    C28 H28A . 0.9900 ?
    C28 H28B . 0.9900 ?
    C30 H30A . 0.9800 ?
    C30 H30B . 0.9800 ?
    C30 H30C . 0.9800 ?
    C31 C32 . 1.394(3) ?
    C31 C36 . 1.404(3) ?
    C32 C33 . 1.389(3) ?
    C32 H32 . 0.9500 ?
    C33 C34 . 1.387(3) ?
    C33 H33 . 0.9500 ?
    C34 C35 . 1.384(3) ?
    C34 H34 . 0.9500 ?
    C35 C36 . 1.396(3) ?
    C35 H35 . 0.9500 ?
    C36 C37 . 1.488(3) ?
    C37 C38 . 1.394(3) ?
    C37 C42 . 1.404(3) ?
    C38 C39 . 1.389(3) ?
    C38 H38 . 0.9500 ?
    C39 C40 . 1.391(3) ?
    C39 H39 . 0.9500 ?
    C40 C41 . 1.386(3) ?
    C40 H40 . 0.9500 ?
    C41 C42 . 1.390(3) ?
    C41 H41 . 0.9500 ?
    C43 C44 . 1.514(3) ?
    C43 H43A . 0.9900 ?
    C43 H43B . 0.9900 ?
    C45 H45A . 0.9800 ?
    C45 H45B . 0.9800 ?
    C45 H45C . 0.9800 ?
loop_
    _geom_angle_atom_site_label_1
    _geom_angle_atom_site_label_2
    _geom_angle_atom_site_label_3
    _geom_angle_site_symmetry_1
    _geom_angle_site_symmetry_3
    _geom_angle
    _geom_angle_publ_flag
    C1 O1 H1 . . 110(2) ?
    C12 O2 C13 . . 118.89(19) ?
    C14 O3 C15 . . 116.7(2) ?
    C16 O5 H5 . . 112(2) ?
    C27 O6 C28 . . 117.16(16) ?
    C29 O7 C30 . . 116.2(2) ?
    C31 O9 H9 . . 113(2) ?
    C42 O10 C43 . . 117.45(16) ?
    C44 O11 C45 . . 115.29(17) ?
    O1 C1 C2 . . 115.58(19) ?
    O1 C1 C6 . . 124.08(19) ?
    C2 C1 C6 . . 120.3(2) ?
    C3 C2 C1 . . 120.8(2) ?
    C3 C2 H2 . . 119.6 ?
    C1 C2 H2 . . 119.6 ?
    C2 C3 C4 . . 120.0(2) ?
    C2 C3 H3 . . 120.0 ?
    C4 C3 H3 . . 120.0 ?
    C5 C4 C3 . . 119.2(2) ?
    C5 C4 H4 . . 120.4 ?
    C3 C4 H4 . . 120.4 ?
    C4 C5 C6 . . 122.0(2) ?
    C4 C5 H5A . . 119.0 ?
    C6 C5 H5A . . 119.0 ?
    C5 C6 C1 . . 117.69(19) ?
    C5 C6 C7 . . 118.99(19) ?
    C1 C6 C7 . . 123.20(19) ?
    C8 C7 C12 . . 117.4(2) ?
    C8 C7 C6 . . 120.0(2) ?
    C12 C7 C6 . . 122.56(19) ?
    C9 C8 C7 . . 121.5(2) ?
    C9 C8 H8 . . 119.2 ?
    C7 C8 H8 . . 119.2 ?
    C10 C9 C8 . . 119.4(2) ?
    C10 C9 H9A . . 120.3 ?
    C8 C9 H9A . . 120.3 ?
    C9 C10 C11 . . 121.3(2) ?
    C9 C10 H10 . . 119.3 ?
    C11 C10 H10 . . 119.3 ?
    C10 C11 C12 . . 118.7(3) ?
    C10 C11 H11 . . 120.6 ?
    C12 C11 H11 . . 120.6 ?
    O2 C12 C11 . . 124.5(2) ?
    O2 C12 C7 . . 113.84(18) ?
    C11 C12 C7 . . 121.5(2) ?
    O2 C13 C14 . . 110.53(18) ?
    O2 C13 H13A . . 109.5 ?
    C14 C13 H13A . . 109.5 ?
    O2 C13 H13B . . 109.5 ?
    C14 C13 H13B . . 109.5 ?
    H13A C13 H13B . . 108.1 ?
    O4 C14 O3 . . 125.4(2) ?
    O4 C14 C13 . . 124.1(2) ?
    O3 C14 C13 . . 110.4(2) ?
    O3 C15 H15A . . 109.5 ?
    O3 C15 H15B . . 109.5 ?
    H15A C15 H15B . . 109.5 ?
    O3 C15 H15C . . 109.5 ?
    H15A C15 H15C . . 109.5 ?
    H15B C15 H15C . . 109.5 ?
    O5 C16 C17 . . 116.29(19) ?
    O5 C16 C21 . . 122.86(19) ?
    C17 C16 C21 . . 120.8(2) ?
    C18 C17 C16 . . 120.2(2) ?
    C18 C17 H17 . . 119.9 ?
    C16 C17 H17 . . 119.9 ?
    C19 C18 C17 . . 120.1(2) ?
    C19 C18 H18 . . 119.9 ?
    C17 C18 H18 . . 119.9 ?
    C18 C19 C20 . . 119.3(2) ?
    C18 C19 H19 . . 120.4 ?
    C20 C19 H19 . . 120.4 ?
    C19 C20 C21 . . 121.8(2) ?
    C19 C20 H20 . . 119.1 ?
    C21 C20 H20 . . 119.1 ?
    C20 C21 C16 . . 117.88(18) ?
    C20 C21 C22 . . 120.02(18) ?
    C16 C21 C22 . . 122.04(18) ?
    C23 C22 C27 . . 117.76(18) ?
    C23 C22 C21 . . 120.09(18) ?
    C27 C22 C21 . . 122.14(17) ?
    C24 C23 C22 . . 121.1(2) ?
    C24 C23 H23 . . 119.4 ?
    C22 C23 H23 . . 119.4 ?
    C25 C24 C23 . . 120.0(2) ?
    C25 C24 H24 . . 120.0 ?
    C23 C24 H24 . . 120.0 ?
    C24 C25 C26 . . 120.4(2) ?
    C24 C25 H25 . . 119.8 ?
    C26 C25 H25 . . 119.8 ?
    C27 C26 C25 . . 119.3(2) ?
    C27 C26 H26 . . 120.3 ?
    C25 C26 H26 . . 120.3 ?
    O6 C27 C26 . . 123.53(19) ?
    O6 C27 C22 . . 115.08(17) ?
    C26 C27 C22 . . 121.37(19) ?
    O6 C28 C29 . . 110.71(17) ?
    O6 C28 H28A . . 109.5 ?
    C29 C28 H28A . . 109.5 ?
    O6 C28 H28B . . 109.5 ?
    C29 C28 H28B . . 109.5 ?
    H28A C28 H28B . . 108.1 ?
    O8 C29 O7 . . 126.0(2) ?
    O8 C29 C28 . . 123.6(2) ?
    O7 C29 C28 . . 110.38(18) ?
    O7 C30 H30A . . 109.5 ?
    O7 C30 H30B . . 109.5 ?
    H30A C30 H30B . . 109.5 ?
    O7 C30 H30C . . 109.5 ?
    H30A C30 H30C . . 109.5 ?
    H30B C30 H30C . . 109.5 ?
    O9 C31 C32 . . 115.83(18) ?
    O9 C31 C36 . . 124.07(18) ?
    C32 C31 C36 . . 120.05(18) ?
    C33 C32 C31 . . 120.46(19) ?
    C33 C32 H32 . . 119.8 ?
    C31 C32 H32 . . 119.8 ?
    C34 C33 C32 . . 120.1(2) ?
    C34 C33 H33 . . 119.9 ?
    C32 C33 H33 . . 119.9 ?
    C35 C34 C33 . . 119.1(2) ?
    C35 C34 H34 . . 120.4 ?
    C33 C34 H34 . . 120.4 ?
    C34 C35 C36 . . 122.13(19) ?
    C34 C35 H35 . . 118.9 ?
    C36 C35 H35 . . 118.9 ?
    C35 C36 C31 . . 118.03(18) ?
    C35 C36 C37 . . 118.44(18) ?
    C31 C36 C37 . . 123.53(17) ?
    C38 C37 C42 . . 118.14(19) ?
    C38 C37 C36 . . 120.75(18) ?
    C42 C37 C36 . . 121.04(18) ?
    C39 C38 C37 . . 121.50(19) ?
    C39 C38 H38 . . 119.2 ?
    C37 C38 H38 . . 119.2 ?
    C38 C39 C40 . . 119.1(2) ?
    C38 C39 H39 . . 120.5 ?
    C40 C39 H39 . . 120.5 ?
    C41 C40 C39 . . 120.8(2) ?
    C41 C40 H40 . . 119.6 ?
    C39 C40 H40 . . 119.6 ?
    C40 C41 C42 . . 119.49(19) ?
    C40 C41 H41 . . 120.3 ?
    C42 C41 H41 . . 120.3 ?
    O10 C42 C41 . . 124.37(18) ?
    O10 C42 C37 . . 114.63(18) ?
    C41 C42 C37 . . 120.9(2) ?
    O10 C43 C44 . . 111.40(16) ?
    O10 C43 H43A . . 109.3 ?
    C44 C43 H43A . . 109.3 ?
    O10 C43 H43B . . 109.3 ?
    C44 C43 H43B . . 109.3 ?
    H43A C43 H43B . . 108.0 ?
    O12 C44 O11 . . 125.55(18) ?
    O12 C44 C43 . . 124.49(18) ?
    O11 C44 C43 . . 109.95(17) ?
    O11 C45 H45A . . 109.5 ?
    O11 C45 H45B . . 109.5 ?
    H45A C45 H45B . . 109.5 ?
    O11 C45 H45C . . 109.5 ?
    H45A C45 H45C . . 109.5 ?
    H45B C45 H45C . . 109.5 ?
loop_
    _geom_torsion_atom_site_label_1
    _geom_torsion_atom_site_label_2
    _geom_torsion_atom_site_label_3
    _geom_torsion_atom_site_label_4
    _geom_torsion_site_symmetry_1
    _geom_torsion_site_symmetry_2
    _geom_torsion_site_symmetry_3
    _geom_torsion_site_symmetry_4
    _geom_torsion
    _geom_torsion_publ_flag
    O1 C1 C2 C3 . . . . 178.20(19) ?
    C6 C1 C2 C3 . . . . 1.0(3) ?
    C1 C2 C3 C4 . . . . 0.2(3) ?
    C2 C3 C4 C5 . . . . -1.2(3) ?
    C3 C4 C5 C6 . . . . 0.9(3) ?
    C4 C5 C6 C1 . . . . 0.3(3) ?
    C4 C5 C6 C7 . . . . -175.76(18) ?
    O1 C1 C6 C5 . . . . -178.19(19) ?
    C2 C1 C6 C5 . . . . -1.2(3) ?
    O1 C1 C6 C7 . . . . -2.3(3) ?
    C2 C1 C6 C7 . . . . 174.66(18) ?
    C5 C6 C7 C8 . . . . 54.1(3) ?
    C1 C6 C7 C8 . . . . -121.7(2) ?
    C5 C6 C7 C12 . . . . -123.8(2) ?
    C1 C6 C7 C12 . . . . 60.4(3) ?
    C12 C7 C8 C9 . . . . -1.8(3) ?
    C6 C7 C8 C9 . . . . -179.8(2) ?
    C7 C8 C9 C10 . . . . -0.9(4) ?
    C8 C9 C10 C11 . . . . 1.9(4) ?
    C9 C10 C11 C12 . . . . -0.1(4) ?
    C13 O2 C12 C11 . . . . 14.5(3) ?
    C13 O2 C12 C7 . . . . -168.49(19) ?
    C10 C11 C12 O2 . . . . 174.1(2) ?
    C10 C11 C12 C7 . . . . -2.7(3) ?
    C8 C7 C12 O2 . . . . -173.51(19) ?
    C6 C7 C12 O2 . . . . 4.5(3) ?
    C8 C7 C12 C11 . . . . 3.6(3) ?
    C6 C7 C12 C11 . . . . -178.4(2) ?
    C12 O2 C13 C14 . . . . 78.3(3) ?
    C15 O3 C14 O4 . . . . 1.3(4) ?
    C15 O3 C14 C13 . . . . -175.5(2) ?
    O2 C13 C14 O4 . . . . -0.2(4) ?
    O2 C13 C14 O3 . . . . 176.7(2) ?
    O5 C16 C17 C18 . . . . -175.07(19) ?
    C21 C16 C17 C18 . . . . 1.7(3) ?
    C16 C17 C18 C19 . . . . -0.7(3) ?
    C17 C18 C19 C20 . . . . -0.8(3) ?
    C18 C19 C20 C21 . . . . 1.4(3) ?
    C19 C20 C21 C16 . . . . -0.4(3) ?
    C19 C20 C21 C22 . . . . 177.11(18) ?
    O5 C16 C21 C20 . . . . 175.43(19) ?
    C17 C16 C21 C20 . . . . -1.1(3) ?
    O5 C16 C21 C22 . . . . -2.0(3) ?
    C17 C16 C21 C22 . . . . -178.58(18) ?
    C20 C21 C22 C23 . . . . -56.7(3) ?
    C16 C21 C22 C23 . . . . 120.7(2) ?
    C20 C21 C22 C27 . . . . 121.8(2) ?
    C16 C21 C22 C27 . . . . -60.7(3) ?
    C27 C22 C23 C24 . . . . 2.2(3) ?
    C21 C22 C23 C24 . . . . -179.24(19) ?
    C22 C23 C24 C25 . . . . -0.3(3) ?
    C23 C24 C25 C26 . . . . -1.2(3) ?
    C24 C25 C26 C27 . . . . 0.6(3) ?
    C28 O6 C27 C26 . . . . -15.6(3) ?
    C28 O6 C27 C22 . . . . 166.09(18) ?
    C25 C26 C27 O6 . . . . -176.90(19) ?
    C25 C26 C27 C22 . . . . 1.3(3) ?
    C23 C22 C27 O6 . . . . 175.67(18) ?
    C21 C22 C27 O6 . . . . -2.9(3) ?
    C23 C22 C27 C26 . . . . -2.7(3) ?
    C21 C22 C27 C26 . . . . 178.75(19) ?
    C27 O6 C28 C29 . . . . -69.6(2) ?
    C30 O7 C29 O8 . . . . 2.0(3) ?
    C30 O7 C29 C28 . . . . -178.2(2) ?
    O6 C28 C29 O8 . . . . -7.3(3) ?
    O6 C28 C29 O7 . . . . 172.94(18) ?
    O9 C31 C32 C33 . . . . 178.82(19) ?
    C36 C31 C32 C33 . . . . 1.3(3) ?
    C31 C32 C33 C34 . . . . -1.4(3) ?
    C32 C33 C34 C35 . . . . 0.1(3) ?
    C33 C34 C35 C36 . . . . 1.4(3) ?
    C34 C35 C36 C31 . . . . -1.4(3) ?
    C34 C35 C36 C37 . . . . 179.1(2) ?
    O9 C31 C36 C35 . . . . -177.18(18) ?
    C32 C31 C36 C35 . . . . 0.1(3) ?
    O9 C31 C36 C37 . . . . 2.2(3) ?
    C32 C31 C36 C37 . . . . 179.51(19) ?
    C35 C36 C37 C38 . . . . 56.0(3) ?
    C31 C36 C37 C38 . . . . -123.5(2) ?
    C35 C36 C37 C42 . . . . -120.9(2) ?
    C31 C36 C37 C42 . . . . 59.7(3) ?
    C42 C37 C38 C39 . . . . -0.8(3) ?
    C36 C37 C38 C39 . . . . -177.68(19) ?
    C37 C38 C39 C40 . . . . -0.1(3) ?
    C38 C39 C40 C41 . . . . 0.6(3) ?
    C39 C40 C41 C42 . . . . -0.2(3) ?
    C43 O10 C42 C41 . . . . 22.8(3) ?
    C43 O10 C42 C37 . . . . -159.91(16) ?
    C40 C41 C42 O10 . . . . 176.38(18) ?
    C40 C41 C42 C37 . . . . -0.8(3) ?
    C38 C37 C42 O10 . . . . -176.20(16) ?
    C36 C37 C42 O10 . . . . 0.7(3) ?
    C38 C37 C42 C41 . . . . 1.2(3) ?
    C36 C37 C42 C41 . . . . 178.14(18) ?
    C42 O10 C43 C44 . . . . 68.5(2) ?
    C45 O11 C44 O12 . . . . 3.6(3) ?
    C45 O11 C44 C43 . . . . -175.28(18) ?
    O10 C43 C44 O12 . . . . 0.7(3) ?
    O10 C43 C44 O11 . . . . 179.63(17) ?
loop_
    _geom_hbond_atom_site_label_D
    _geom_hbond_atom_site_label_H
    _geom_hbond_atom_site_label_A
    _geom_hbond_site_symmetry_A
    _geom_hbond_distance_DH
    _geom_hbond_distance_HA
    _geom_hbond_distance_DA
    _geom_hbond_angle_DHA
    _geom_hbond_publ_flag
    O1 H1 O4 . 0.840(10)
                       2.14(2) 2.832(2) 140(3) yes
    O5 H5 O8 . 0.840(10)
                       2.12(2) 2.856(2) 145(3) yes
    O9 H9 O12 . 0.840(10)
                        2.03(2) 2.768(2) 146(3) yes
