# Supplementary material for: Methyl (2′-hydroxy­biphenyl-2-yl­oxy)acetate
Source: Acta Crystallogr Sect E Struct Rep Online. 2009 Mar 31;65(Pt 4):o931. doi: 10.1107/S1600536809011362 (PMC2968795; doi:10.1107/S1600536809011362)
Supplement: Supplementary file 2 [file e-65-0o931-Isup2.hkl]

# 
# h,k,l, Fc-squared, Fo-squared, sigma(Fo-squared) and status flag 
# 
data_I
_shelx_title '  P21' 
_shelx_refln_list_code          4 
_shelx_F_calc_maximum      178.55 
_exptl_crystal_F_000       816.00 
_reflns_d_resolution_high  0.7696 
 
loop_ 
 _symmetry_equiv_pos_as_xyz 
 'x, y, z' 
 '-x, y+1/2, -z' 
 
_cell_length_a    10.9221 
_cell_length_b     7.5592 
_cell_length_c    23.3470 
_cell_angle_alpha  90.000 
_cell_angle_beta   98.465 
_cell_angle_gamma  90.000 
 
_shelx_F_squared_multiplier     1.000 
 
loop_ 
 _refln_index_h 
 _refln_index_k 
 _refln_index_l 
 _refln_F_squared_calc 
 _refln_F_squared_meas 
 _refln_F_squared_sigma 
 _refln_observed_status 
   1   0   0      524.80      490.09     11.11 o 
   2   0   0       17.66        8.85      1.17 o 
   3   0   0     2539.76     2465.71     53.42 o 
   4   0   0     1499.97      793.73     19.11 o 
   5   0   0      191.78      165.34     19.69 o 
   6   0   0      337.67      327.94      9.23 o 
   7   0   0      215.93      232.81      6.42 o 
   8   0   0       12.69       18.80      2.32 o 
   9   0   0       12.05       12.87      2.38 o 
  10   0   0       64.78       68.71      6.70 o 
  11   0   0       21.10       24.44      3.73 o 
  12   0   0      201.34      212.45      8.55 o 
  13   0   0       37.26       35.68      4.51 o 
  14   0   0       62.07       80.37      6.48 o 
   1   1   0     7398.08     7219.95     68.50 o 
   2   1   0     4890.54     4750.95     50.00 o 
   3   1   0     2513.28     2466.33     32.68 o 
   4   1   0      402.55      462.94      5.55 o 
   5   1   0      909.81      958.01     13.31 o 
   6   1   0       80.00       81.83      2.17 o 
   7   1   0      601.70      612.18      7.83 o 
   8   1   0       83.63       91.68      2.65 o 
   9   1   0      355.12      336.36      6.63 o 
  10   1   0       74.52       74.34      3.86 o 
  11   1   0      124.54      116.70      4.94 o 
  12   1   0       35.96       40.22      3.67 o 
  13   1   0      140.18      155.61      6.33 o 
   0   2   0    16033.77    15657.39    399.93 o 
   1   2   0      543.79      539.38      6.06 o 
   2   2   0      908.42      949.07      9.89 o 
   3   2   0        3.54        3.28      0.74 o 
   4   2   0      141.30      156.36      6.17 o 
   5   2   0      216.37      261.04      5.46 o 
   6   2   0      566.03      601.85     12.09 o 
   7   2   0       94.70       88.67      3.54 o 
   8   2   0      160.73      156.67      4.91 o 
   9   2   0      526.12      486.46     12.19 o 
  10   2   0      259.68      225.91      6.61 o 
  11   2   0      162.16      169.10      5.95 o 
  12   2   0      134.24      130.47      6.93 o 
  13   2   0       12.67       20.77      5.58 o 
   1   3   0      608.87      637.52      7.49 o 
   2   3   0     2247.80     2301.71     22.91 o 
   3   3   0      577.62      601.44      7.09 o 
   4   3   0      628.43      698.50      9.38 o 
   5   3   0        5.34        6.17      1.13 o 
   6   3   0       60.79       65.94      3.44 o 
   7   3   0      287.13      291.71      6.86 o 
   8   3   0       85.33       86.60      4.01 o 
   9   3   0       19.69       22.44      3.02 o 
  10   3   0       54.79       54.84      3.72 o 
  11   3   0      288.09      286.23      8.02 o 
  12   3   0       34.41       40.45      4.78 o 
  13   3   0       14.77       17.25      6.02 o 
   0   4   0     1502.63     1567.95     21.74 o 
   1   4   0      782.55      868.41     10.16 o 
   2   4   0      458.53      501.95      6.65 o 
   3   4   0      636.89      655.29      8.06 o 
   4   4   0      339.07      331.58      5.37 o 
   5   4   0       44.83       42.77      2.19 o 
   6   4   0       48.97       54.17      3.13 o 
   7   4   0      589.44      544.16     10.65 o 
   8   4   0       44.95       43.32      3.27 o 
   9   4   0      116.17      105.70      6.69 o 
  10   4   0       28.56       31.98      4.31 o 
  11   4   0       45.89       39.81      4.77 o 
  12   4   0      115.19      139.51      7.95 o 
   1   5   0       48.40       49.17      2.29 o 
   2   5   0      580.75      579.58      7.85 o 
   3   5   0      188.21      185.96      3.88 o 
   4   5   0      789.62      782.92     12.30 o 
   5   5   0       54.07       55.54      3.81 o 
   6   5   0      959.85      910.54     12.96 o 
   7   5   0        6.83        6.72      2.24 o 
   8   5   0       17.95       20.70      3.65 o 
   9   5   0       88.30       84.22      6.14 o 
  10   5   0        7.90        5.96      4.04 o 
  11   5   0      168.80      182.39      9.00 o 
  12   5   0       55.34       62.57      6.34 o 
   0   6   0      532.63      523.20     10.09 o 
   1   6   0      450.48      450.71      7.08 o 
   2   6   0      586.43      570.00      8.27 o 
   3   6   0      160.90      171.54      4.01 o 
   4   6   0       38.32       36.62      2.57 o 
   5   6   0       17.61       17.01      2.07 o 
   6   6   0       41.48       33.41      4.19 o 
   7   6   0      175.59      144.11      7.38 o 
   8   6   0       60.56       56.74      5.36 o 
   9   6   0      222.19      205.48     18.82 o 
  10   6   0       22.70       30.10      5.89 o 
  11   6   0       31.54       25.85      4.94 o 
   1   7   0       53.84       53.12      2.78 o 
   2   7   0       46.41       48.01      2.43 o 
   3   7   0       13.22       10.97      3.25 o 
   4   7   0      175.49      163.57      7.67 o 
   5   7   0       47.77       48.12      4.92 o 
   6   7   0      158.55      137.14      7.51 o 
   7   7   0       23.47       22.45      4.23 o 
   8   7   0       16.46       18.01      4.15 o 
   9   7   0      112.65      111.82      7.64 o 
   0   8   0      452.97      459.20     10.45 o 
   1   8   0      115.82      129.42      4.81 o 
   2   8   0       19.71       21.19      3.54 o 
   3   8   0      131.51      136.82      5.89 o 
   4   8   0        4.58        7.83      2.63 o 
   5   8   0       89.65       88.08      6.61 o 
   6   8   0       81.89       90.95      7.06 o 
   7   8   0       31.03       28.76      4.95 o 
   8   8   0       30.23       31.13      5.33 o 
   1   9   0      112.54      138.21      6.27 o 
   2   9   0       17.88       26.06      3.10 o 
   3   9   0       77.34       83.84      6.70 o 
   4   9   0      173.63      172.01      9.01 o 
   5   9   0        0.56        4.39      3.83 o 
 -14   0   1       17.79       25.24      4.37 o 
 -13   0   1        8.84       11.15      3.59 o 
 -12   0   1      100.27       92.39      6.08 o 
 -11   0   1       60.68       54.62      4.61 o 
 -10   0   1      234.95      228.46     11.14 o 
  -9   0   1        2.00       -0.37      1.73 o 
  -8   0   1        0.54        0.75      1.46 o 
  -7   0   1      353.61      387.40      8.83 o 
  -6   0   1     4754.49     4628.47    267.93 o 
  -5   0   1      382.56      256.33      8.13 o 
  -4   0   1      770.86      798.57     19.38 o 
  -3   0   1    16396.14    14615.51    309.13 o 
  -2   0   1      210.42      222.50      6.16 o 
  -1   0   1       49.11       66.67      2.06 o 
   0   0   1       50.00       -0.11      0.07 o 
   1   0   1      485.52      439.25     10.18 o 
   2   0   1      446.79      456.03     11.20 o 
   3   0   1    14052.79    12575.87    263.87 o 
   4   0   1       24.95       15.90      1.77 o 
   5   0   1      287.19      294.99     16.81 o 
   6   0   1     1704.00     1646.16     39.74 o 
   7   0   1      563.17      611.11     12.40 o 
   8   0   1      203.93      218.33      6.56 o 
   9   0   1      199.26      218.26      7.05 o 
  10   0   1      283.94      276.10     12.68 o 
  11   0   1      210.60      213.33     11.53 o 
  12   0   1       82.10       91.48      5.99 o 
  13   0   1       30.09       32.83      4.65 o 
 -14   1   1        4.10        8.72      2.77 o 
 -13   1   1       21.75       21.82      2.81 o 
 -12   1   1      151.00      150.83      5.81 o 
 -11   1   1        4.62        9.61      2.86 o 
 -10   1   1       68.98       74.20      3.41 o 
  -9   1   1      215.94      218.48      6.86 o 
  -8   1   1        3.78        4.85      1.10 o 
  -7   1   1      102.98      107.76      2.69 o 
  -6   1   1      442.04      483.41      6.28 o 
  -5   1   1     2023.21     2125.47     21.40 o 
  -4   1   1      255.63      247.19      5.83 o 
  -3   1   1      664.20      666.88      9.37 o 
  -2   1   1     5623.53     5479.68     58.06 o 
  -1   1   1      558.79      527.21      6.17 o 
   0   1   1      590.40      580.96     22.44 o 
   1   1   1      169.22      154.37      2.30 o 
   2   1   1    15193.36    14190.02    361.07 o 
   3   1   1       23.74       21.71      1.23 o 
   4   1   1     3536.23     3718.93     51.18 o 
   5   1   1      343.81      334.47      5.14 o 
   6   1   1      402.82      383.15      8.77 o 
   7   1   1      422.85      436.44      6.14 o 
   8   1   1      396.54      408.06      6.14 o 
   9   1   1      816.15      755.07     11.37 o 
  10   1   1      173.48      180.46      5.01 o 
  11   1   1      499.31      511.44     10.92 o 
  12   1   1       52.47       54.57      4.00 o 
  13   1   1       14.34       23.44      3.35 o 
 -13   2   1       11.64       18.21      3.84 o 
 -12   2   1       36.39       32.02      4.12 o 
 -11   2   1      212.20      208.96      7.23 o 
 -10   2   1       18.73       20.13      2.73 o 
  -9   2   1      574.30      575.22     12.40 o 
  -8   2   1      460.16      470.96      9.33 o 
  -7   2   1      132.43      149.33      4.53 o 
  -6   2   1      536.40      570.53      9.81 o 
  -5   2   1      198.65      213.42      4.83 o 
  -4   2   1     2252.92     2219.40     24.83 o 
  -3   2   1      174.06      158.99      2.44 o 
  -2   2   1      356.12      368.26      4.94 o 
  -1   2   1     4528.70     4574.48     48.49 o 
   0   2   1     4839.75     4885.36     52.03 o 
   1   2   1     2982.52     2950.70     31.66 o 
   2   2   1     1979.81     2024.41     19.83 o 
   3   2   1       59.77       65.06      2.25 o 
   4   2   1     1299.47     1272.10     17.59 o 
   5   2   1      139.12      157.93      4.05 o 
   6   2   1       65.93       77.91      3.07 o 
   7   2   1       13.36       14.49      1.88 o 
   8   2   1      469.38      445.42      8.95 o 
   9   2   1       71.19       66.86      4.13 o 
  10   2   1       56.69       52.91      3.56 o 
  11   2   1      155.02      154.73      5.79 o 
  12   2   1      168.97      165.61      7.71 o 
  13   2   1        3.58        6.31      4.97 o 
 -13   3   1       39.86       35.09      6.55 o 
 -12   3   1       76.54       79.35      6.01 o 
 -11   3   1       25.46       29.97      3.27 o 
 -10   3   1       95.25       85.52      4.42 o 
  -9   3   1      259.78      254.88      6.97 o 
  -8   3   1      179.30      173.31      5.45 o 
  -7   3   1       97.88      107.65      4.14 o 
  -6   3   1      556.89      569.59     10.19 o 
  -5   3   1       75.89       77.79      3.25 o 
  -4   3   1      564.10      606.09      7.21 o 
  -3   3   1     1187.99     1331.68     14.02 o 
  -2   3   1     3074.32     3161.56     30.95 o 
  -1   3   1     1192.04     1299.83     13.74 o 
   0   3   1     3761.67     3744.47     40.90 o 
   1   3   1      496.13      487.80      6.00 o 
   2   3   1     4610.59     4884.16     46.71 o 
   3   3   1      611.74      643.05      7.42 o 
   4   3   1     2188.98     2312.80     26.06 o 
   5   3   1       58.00       62.02      2.84 o 
   6   3   1       33.95       35.09      2.98 o 
   7   3   1        6.70        7.80      1.83 o 
   8   3   1      774.09      783.70     13.62 o 
   9   3   1       65.20       55.61      3.52 o 
  10   3   1       88.16       90.16      4.47 o 
  11   3   1       48.80       47.56      4.87 o 
  12   3   1      158.77      161.69      8.10 o 
  13   3   1       80.38       99.10      9.81 o 
 -12   4   1       10.21        7.44      4.34 o 
 -11   4   1       20.67       27.78      4.39 o 
 -10   4   1        8.36        6.78      4.68 o 
  -9   4   1        7.11       11.19      2.87 o 
  -8   4   1       79.14       84.74      4.22 o 
  -7   4   1      570.82      525.03     10.45 o 
  -6   4   1      380.51      406.76      7.12 o 
  -5   4   1      281.32      276.51      5.42 o 
  -4   4   1      128.59      139.89      2.87 o 
  -3   4   1     2311.35     2456.37     24.97 o 
  -2   4   1      894.87      940.06     10.87 o 
  -1   4   1      884.98      949.14     11.00 o 
   0   4   1     2211.18     2271.16     23.38 o 
   1   4   1      482.53      547.42      7.05 o 
   2   4   1     1376.22     1517.39     16.10 o 
   3   4   1       91.94      120.04      2.64 o 
   4   4   1       82.04       86.73      2.15 o 
   5   4   1      216.59      237.83      4.81 o 
   6   4   1      420.92      408.53      8.51 o 
   7   4   1      129.45      128.25      4.75 o 
   8   4   1      133.30      136.46      5.00 o 
   9   4   1       22.01       21.78      3.69 o 
  10   4   1      130.60      126.86      7.04 o 
  11   4   1        8.80       13.51      3.85 o 
  12   4   1       34.00       30.55      4.76 o 
 -12   5   1       41.14       54.15      5.99 o 
 -11   5   1      115.16      110.00      7.45 o 
 -10   5   1       51.53       55.91      5.43 o 
  -9   5   1       47.47       43.09      4.82 o 
  -8   5   1       69.69       56.33      4.99 o 
  -7   5   1       37.85       34.55      3.20 o 
  -6   5   1      102.66       99.47      3.62 o 
  -5   5   1       31.62       33.03      2.29 o 
  -4   5   1       42.17       41.97      2.41 o 
  -3   5   1        5.18        3.95      1.15 o 
  -2   5   1      312.17      317.95      5.86 o 
  -1   5   1      161.04      146.17      3.12 o 
   0   5   1      452.15      461.20      6.81 o 
   1   5   1       69.38       63.15      2.31 o 
   2   5   1      588.69      624.90      8.21 o 
   3   5   1       69.21       72.53      2.39 o 
   4   5   1       82.42       83.60      3.02 o 
   5   5   1       43.97       52.59      2.58 o 
   6   5   1      541.91      516.11     10.72 o 
   7   5   1       36.24       41.42      4.29 o 
   8   5   1      212.59      212.65     14.96 o 
   9   5   1       23.00       16.22      3.80 o 
  10   5   1       10.26        9.92      3.62 o 
  11   5   1        4.06        0.96      3.55 o 
  12   5   1       13.81       18.57      4.81 o 
 -11   6   1       13.49       15.15      4.43 o 
 -10   6   1       80.45       88.37      7.01 o 
  -9   6   1       99.19       95.04     11.19 o 
  -8   6   1        3.99        5.03      3.03 o 
  -7   6   1      200.80      192.67     12.75 o 
  -6   6   1       67.32       62.68      5.12 o 
  -5   6   1       89.45       91.00      3.61 o 
  -4   6   1       14.81       12.84      2.89 o 
  -3   6   1      138.83      122.34      3.49 o 
  -2   6   1       79.26       80.00      2.71 o 
  -1   6   1      460.61      453.62      6.56 o 
   0   6   1       62.08       63.91      2.84 o 
   1   6   1      726.51      689.61      9.39 o 
   2   6   1      202.87      204.33      4.37 o 
   3   6   1      842.37      864.49     12.44 o 
   4   6   1      675.52      693.25     14.88 o 
   5   6   1      124.40      102.48      6.12 o 
   6   6   1       43.98       54.42      4.84 o 
   7   6   1       13.15        9.33      3.35 o 
   8   6   1       52.61       51.10      5.13 o 
   9   6   1       75.93       69.69      6.06 o 
  10   6   1       16.28       24.22      6.35 o 
  11   6   1        8.73        6.94      6.23 o 
  -9   7   1       48.36       44.84      6.32 o 
  -8   7   1       97.32       92.81      6.95 o 
  -7   7   1      198.18      190.70     13.05 o 
  -6   7   1       53.53       51.73     11.49 o 
  -5   7   1      210.13      179.87      8.35 o 
  -4   7   1       42.77       31.71      5.47 o 
  -3   7   1      137.42      123.73      3.89 o 
  -2   7   1      111.78      109.65      3.32 o 
  -1   7   1      431.87      412.74      7.15 o 
   0   7   1      188.35      170.34      4.04 o 
   1   7   1        2.77        3.35      1.58 o 
   2   7   1      177.08      167.85      4.88 o 
   3   7   1      551.70      524.65     23.82 o 
   4   7   1        4.59        7.02      3.09 o 
   5   7   1       48.88       39.57      4.58 o 
   6   7   1      103.74      108.92      7.69 o 
   7   7   1       80.57       85.59      6.42 o 
   8   7   1        3.68        2.15      3.12 o 
   9   7   1       34.90       40.68      5.37 o 
  -8   8   1       52.43       51.85      6.11 o 
  -7   8   1       51.55       68.57      6.64 o 
  -6   8   1      155.56      171.46      8.84 o 
  -5   8   1       47.74       42.44      5.18 o 
  -4   8   1       55.20       52.70      5.37 o 
  -3   8   1       63.71       70.25      4.49 o 
  -2   8   1       43.88       43.53      3.78 o 
  -1   8   1       67.22       66.92      2.99 o 
   0   8   1      122.72      125.70      3.79 o 
   1   8   1        9.42        7.66      2.20 o 
   2   8   1        4.52        2.72      2.33 o 
   3   8   1       80.22       82.91      5.50 o 
   4   8   1       19.89       11.92      3.54 o 
   5   8   1       95.00       91.36     11.30 o 
   6   8   1       34.97       39.15      5.17 o 
   7   8   1       41.38       43.67      5.62 o 
   8   8   1       25.79       34.16     10.64 o 
  -5   9   1       77.79       71.82      6.62 o 
  -4   9   1        9.57        8.48      3.90 o 
  -3   9   1        3.18        3.27      3.64 o 
  -2   9   1       61.90       61.03      6.00 o 
  -1   9   1      228.44      252.32      8.10 o 
   0   9   1        9.09        3.63      3.23 o 
   1   9   1       83.55       96.98      4.71 o 
   2   9   1       36.18       36.20      3.45 o 
   3   9   1       39.77       45.17      4.31 o 
   4   9   1       25.76       21.31      5.40 o 
   5   9   1       19.20       23.28      4.92 o 
 -14   0   2        1.43        0.52      4.74 o 
 -13   0   2       15.15       13.75      3.73 o 
 -12   0   2       14.75       18.54      3.47 o 
 -11   0   2       14.65       17.22      3.36 o 
 -10   0   2      183.69      166.47      6.72 o 
  -9   0   2      717.70      676.99     14.18 o 
  -8   0   2        2.04        2.39      2.46 o 
  -7   0   2       43.86       49.82      3.03 o 
  -6   0   2     1063.56     1026.06     25.51 o 
  -5   0   2      999.05      999.93     24.15 o 
  -4   0   2     5886.68     5830.20    123.50 o 
  -3   0   2      896.90      826.66     19.15 o 
  -2   0   2      743.47      695.19     15.85 o 
  -1   0   2      512.67      491.27      6.68 o 
   0   0   2     1096.59      557.45      8.84 o 
   1   0   2      479.17      454.22     16.23 o 
   2   0   2      749.43      645.69     15.31 o 
   3   0   2     2690.49     2695.13     58.55 o 
   4   0   2     2540.00     1135.10     26.60 o 
   5   0   2     5157.26     4678.84    533.53 o 
   6   0   2      157.31      151.30      4.86 o 
   7   0   2      158.94      166.59      5.43 o 
   8   0   2        0.01       -1.44      1.34 o 
   9   0   2      505.78      498.25     11.70 o 
  10   0   2      754.24      728.45     23.26 o 
  11   0   2       32.76       45.92      6.22 o 
  12   0   2       77.69       76.06      8.81 o 
  13   0   2        1.16        2.43      2.92 o 
 -14   1   2       14.49       16.02      2.84 o 
 -13   1   2       29.24       35.76      3.25 o 
 -12   1   2       97.84       92.25      6.93 o 
 -11   1   2      307.25      317.10     13.17 o 
 -10   1   2      178.83      164.66      5.24 o 
  -9   1   2       34.03       31.07      2.27 o 
  -8   1   2      277.42      273.87      4.70 o 
  -7   1   2      911.57      907.86     10.62 o 
  -6   1   2      735.67      786.07     10.44 o 
  -5   1   2     1431.37     1449.77     19.55 o 
  -4   1   2      426.72      454.65      7.16 o 
  -3   1   2      955.50     1004.47     11.54 o 
  -2   1   2     1190.88     1174.74     13.06 o 
  -1   1   2     2495.78     2421.55     25.93 o 
   0   1   2      651.34      640.78     11.69 o 
   1   1   2     3461.48     3352.57     34.55 o 
   2   1   2     5913.01     5698.33     60.84 o 
   3   1   2      160.40      175.14      3.26 o 
   4   1   2     1979.32     2180.72     31.50 o 
   5   1   2     2009.96     2073.28     32.07 o 
   6   1   2      403.06      401.66      6.21 o 
   7   1   2      348.32      350.96      7.47 o 
   8   1   2       51.95       54.79      2.41 o 
   9   1   2      330.63      333.90     10.50 o 
  10   1   2       33.40       35.05      2.63 o 
  11   1   2      201.64      183.61      6.32 o 
  12   1   2      237.30      214.88      7.13 o 
  13   1   2       35.85       45.89      4.08 o 
 -13   2   2        7.89        5.07      3.28 o 
 -12   2   2        0.50        5.63      2.96 o 
 -11   2   2        3.10        2.76      2.16 o 
 -10   2   2      182.45      183.05      7.63 o 
  -9   2   2      338.34      324.08      9.32 o 
  -8   2   2      477.59      461.64      9.18 o 
  -7   2   2      652.96      713.20      9.69 o 
  -6   2   2      116.51      117.18      3.48 o 
  -5   2   2      173.72      188.25      4.51 o 
  -4   2   2      577.29      607.05      9.28 o 
  -3   2   2      669.06      725.29      8.81 o 
  -2   2   2      718.98      682.90      8.35 o 
  -1   2   2     1415.27     1434.58     16.20 o 
   0   2   2      370.14      329.60      5.44 o 
   1   2   2     7610.46     7593.33     71.32 o 
   2   2   2     6865.53     6661.26     69.98 o 
   3   2   2      205.60      212.91      4.22 o 
   4   2   2       71.83       77.54      4.05 o 
   5   2   2       96.79       93.02      3.07 o 
   6   2   2      165.74      151.13      4.21 o 
   7   2   2      146.89      145.97      4.46 o 
   8   2   2      277.57      270.35      6.63 o 
   9   2   2      156.97      156.35      5.29 o 
  10   2   2      111.07      115.81      4.85 o 
  11   2   2      310.74      290.65      9.79 o 
  12   2   2      110.70      108.43      9.14 o 
  13   2   2       46.24       64.62      8.21 o 
 -13   3   2       15.28       12.58      5.33 o 
 -12   3   2       98.46       95.68      5.10 o 
 -11   3   2        5.83        6.47      3.38 o 
 -10   3   2       14.21       14.95      2.65 o 
  -9   3   2      219.45      196.89      6.11 o 
  -8   3   2       70.66       70.22      5.46 o 
  -7   3   2      178.58      166.51      5.07 o 
  -6   3   2      211.71      194.97      5.23 o 
  -5   3   2      185.63      190.05      4.10 o 
  -4   3   2     1775.30     1808.72     18.60 o 
  -3   3   2      169.69      193.81      3.55 o 
  -2   3   2      926.48      955.39     11.74 o 
  -1   3   2      236.29      266.01      5.28 o 
   0   3   2      282.48      304.70      7.24 o 
   1   3   2     1618.24     1607.93     16.51 o 
   2   3   2       46.61       43.08      2.11 o 
   3   3   2      266.60      277.94      3.86 o 
   4   3   2      579.73      627.49      8.46 o 
   5   3   2      443.37      472.55      8.51 o 
   6   3   2       59.01       57.07      3.22 o 
   7   3   2      596.68      574.56     10.53 o 
   8   3   2      134.32      132.86      4.76 o 
   9   3   2        9.60        9.88      2.21 o 
  10   3   2      142.57      131.75     15.69 o 
  11   3   2       23.81       26.68      6.03 o 
  12   3   2       23.14       32.39      4.59 o 
  13   3   2        5.61       -3.01      4.01 o 
 -12   4   2       17.36       14.25      6.30 o 
 -11   4   2       12.31       10.84      7.14 o 
 -10   4   2       71.26       62.60      4.45 o 
  -9   4   2       24.49       27.42      3.18 o 
  -8   4   2      149.54      153.64      5.46 o 
  -7   4   2      549.43      548.93     10.83 o 
  -6   4   2      895.31      897.20     12.55 o 
  -5   4   2      389.09      403.30      6.95 o 
  -4   4   2      260.38      278.94      4.45 o 
  -3   4   2      469.12      486.24      6.59 o 
  -2   4   2     3679.38     3938.79     38.77 o 
  -1   4   2     1678.62     1891.72     18.07 o 
   0   4   2      314.38      354.99      5.98 o 
   1   4   2       34.00       38.15      1.62 o 
   2   4   2      195.87      221.33      3.72 o 
   3   4   2      773.99      804.69      9.32 o 
   4   4   2      231.34      235.02      3.74 o 
   5   4   2      106.77      110.96      3.12 o 
   6   4   2      276.92      254.31      6.37 o 
   7   4   2       45.22       37.55      2.89 o 
   8   4   2      278.12      267.26     14.46 o 
   9   4   2       27.12       18.93      3.59 o 
  10   4   2      112.78      116.63      6.67 o 
  11   4   2      203.06      193.35      8.86 o 
  12   4   2        3.41       -0.50      3.31 o 
 -12   5   2      124.49      140.73      8.30 o 
 -11   5   2        2.92        2.01      3.66 o 
 -10   5   2       26.73       25.27      4.39 o 
  -9   5   2       19.06       11.29      3.56 o 
  -8   5   2      104.40       76.71      4.40 o 
  -7   5   2        4.87        7.94      1.87 o 
  -6   5   2        6.55        4.72      1.68 o 
  -5   5   2        9.13       12.00      1.80 o 
  -4   5   2      165.30      159.75      3.53 o 
  -3   5   2      170.91      175.61      3.78 o 
  -2   5   2      192.57      178.55      3.89 o 
  -1   5   2      502.66      533.81      6.85 o 
   0   5   2     1067.70     1079.54     12.82 o 
   1   5   2       87.19       99.26      3.13 o 
   2   5   2       18.96       20.07      1.51 o 
   3   5   2       35.63       39.11      1.81 o 
   4   5   2        2.56        2.30      1.25 o 
   5   5   2      195.52      200.81      5.20 o 
   6   5   2      438.90      410.87     11.65 o 
   7   5   2      128.11      132.18      7.41 o 
   8   5   2      111.00       96.16     10.14 o 
   9   5   2       66.18       59.65      5.81 o 
  10   5   2        3.50        2.59      3.21 o 
  11   5   2       13.79       10.52      3.96 o 
 -11   6   2       18.95       27.31      4.91 o 
 -10   6   2      129.26      126.78      7.94 o 
  -9   6   2      107.42       87.05      8.36 o 
  -8   6   2       42.53       38.98      4.70 o 
  -7   6   2      441.02      409.97     17.70 o 
  -6   6   2      118.03      110.12      5.40 o 
  -5   6   2      233.16      242.05      5.99 o 
  -4   6   2       54.04       60.19      3.15 o 
  -3   6   2      586.80      545.70      8.12 o 
  -2   6   2      779.28      743.13      9.15 o 
  -1   6   2      933.26      939.99     10.95 o 
   0   6   2      182.07      190.98      4.35 o 
   1   6   2      199.94      218.61      4.56 o 
   2   6   2      462.97      472.00      7.38 o 
   3   6   2      158.44      167.28      4.44 o 
   4   6   2      560.69      562.80     14.17 o 
   5   6   2       87.27       78.61      5.38 o 
   6   6   2       56.41       36.72      4.28 o 
   7   6   2       83.89       75.61      9.58 o 
   8   6   2       40.19       37.19      4.89 o 
   9   6   2       42.68       37.57      5.89 o 
  10   6   2       50.97       57.67      6.01 o 
  -9   7   2      114.16      119.19      8.01 o 
  -8   7   2      112.06      103.35      7.21 o 
  -7   7   2       62.05       58.71      5.66 o 
  -6   7   2       70.29       68.50     11.10 o 
  -5   7   2       72.66       58.90      7.10 o 
  -4   7   2      205.66      198.79      6.61 o 
  -3   7   2      271.80      252.04      7.37 o 
  -2   7   2      225.70      210.69      5.09 o 
  -1   7   2       82.28       76.86      3.20 o 
   0   7   2       58.15       62.49      2.70 o 
   1   7   2      428.00      456.67      7.57 o 
   2   7   2       97.20       87.34      5.09 o 
   3   7   2      167.27      148.72      7.01 o 
   4   7   2      160.07      145.48      7.28 o 
   5   7   2       76.09       64.38      6.31 o 
   6   7   2      285.87      275.32     10.43 o 
   7   7   2       61.99       60.76      5.60 o 
   8   7   2        1.22        0.65      4.71 o 
   9   7   2        1.33        7.12      3.77 o 
  -8   8   2        9.61        8.97      4.04 o 
  -7   8   2        1.40        1.84      3.54 o 
  -6   8   2       14.87       17.07      4.19 o 
  -5   8   2      183.17      194.15      9.09 o 
  -4   8   2       42.19       38.73      4.82 o 
  -3   8   2       22.69       28.29      3.96 o 
  -2   8   2       23.68       27.28      3.07 o 
  -1   8   2        8.24        6.32      1.75 o 
   0   8   2       79.26       78.92      3.53 o 
   1   8   2        3.61        7.00      2.19 o 
   2   8   2       46.01       52.18      5.29 o 
   3   8   2      173.81      159.74     11.84 o 
   4   8   2        1.26        0.04      2.77 o 
   5   8   2       27.27       31.03      6.68 o 
   6   8   2        8.92       10.55      4.00 o 
   7   8   2       14.98       14.01      4.31 o 
  -5   9   2       62.18       58.99      9.04 o 
  -4   9   2       73.74       92.90     18.12 o 
  -3   9   2       96.62       77.93      6.53 o 
  -2   9   2       43.42       43.10      5.21 o 
  -1   9   2        1.17        1.15      2.53 o 
   0   9   2        0.55       -3.89      2.59 o 
   1   9   2       89.31       94.19      4.66 o 
   2   9   2        3.34        3.95      2.36 o 
   3   9   2       34.94       38.62      4.16 o 
   4   9   2       55.95       63.52      4.88 o 
   5   9   2      174.39      185.70      9.52 o 
 -14   0   3       46.18       47.62     10.27 o 
 -13   0   3       44.25       57.89      5.25 o 
 -12   0   3        4.14        0.86      2.75 o 
 -11   0   3       77.55       71.87      6.32 o 
 -10   0   3       30.09       27.75      3.35 o 
  -9   0   3        5.51        4.50      1.72 o 
  -8   0   3      163.58      165.41      4.62 o 
  -7   0   3      304.26      294.61     10.36 o 
  -6   0   3     2545.14     2533.25     56.57 o 
  -5   0   3       14.74       13.91      2.21 o 
  -4   0   3     2006.66     2075.40     45.66 o 
  -3   0   3     6887.11     6671.97    105.99 o 
  -2   0   3     1512.34     1462.53     22.69 o 
  -1   0   3     7821.62     7420.30     89.52 o 
   0   0   3     1736.55     1639.99     25.00 o 
   1   0   3     2334.52     2262.83     54.12 o 
   2   0   3     8235.80     7640.97    114.19 o 
   3   0   3     1744.15     1525.97     34.57 o 
   4   0   3      537.30      505.87     14.05 o 
   5   0   3      496.30      306.04      9.62 o 
   6   0   3     1357.76     1283.11     22.79 o 
   7   0   3       14.15       16.03      3.01 o 
   8   0   3     1020.14     1078.60     20.22 o 
   9   0   3      627.58      634.82     13.95 o 
  10   0   3       30.00       39.70      5.76 o 
  11   0   3      230.50      235.75     12.49 o 
  12   0   3      173.92      174.43     11.69 o 
  13   0   3      103.00      104.06      6.76 o 
 -14   1   3       10.94        6.08      2.95 o 
 -13   1   3       16.33       16.51      2.64 o 
 -12   1   3       19.53       16.97      3.13 o 
 -11   1   3       14.32       12.89      4.18 o 
 -10   1   3      216.45      209.42      5.30 o 
  -9   1   3      126.97      121.37      3.86 o 
  -8   1   3      122.31      120.57      3.00 o 
  -7   1   3      206.92      212.59      4.42 o 
  -6   1   3      238.43      253.92     10.51 o 
  -5   1   3     2175.56     2367.99     30.51 o 
  -4   1   3     2870.31     2877.17     36.15 o 
  -3   1   3       80.92       83.54      2.41 o 
  -2   1   3     1743.19     1747.04     19.06 o 
  -1   1   3      341.55      340.88      4.36 o 
   0   1   3    14209.34    13555.26    198.45 o 
   1   1   3     5108.37     5086.40     67.05 o 
   2   1   3     1756.49     1741.80     25.53 o 
   3   1   3     2376.34     2516.69     40.24 o 
   4   1   3      585.01      604.01      7.92 o 
   5   1   3      499.40      570.80     13.46 o 
   6   1   3     1250.32     1369.86     18.11 o 
   7   1   3      188.03      205.48      4.51 o 
   8   1   3      134.98      138.92      4.66 o 
   9   1   3      706.60      704.90     10.89 o 
  10   1   3      722.21      684.97     11.09 o 
  11   1   3       88.87       92.76      4.70 o 
  12   1   3      226.98      210.20      9.58 o 
  13   1   3      294.68      314.23     11.34 o 
 -13   2   3       14.96       12.30      3.43 o 
 -12   2   3       37.74       32.66      5.04 o 
 -11   2   3       61.60       66.16      4.11 o 
 -10   2   3       91.53       88.36      4.33 o 
  -9   2   3     1020.25      930.81     15.61 o 
  -8   2   3       41.02       42.71      3.79 o 
  -7   2   3       34.46       31.83      1.69 o 
  -6   2   3        0.94        2.95      1.52 o 
  -5   2   3      258.28      289.01      5.68 o 
  -4   2   3      458.19      509.14      8.17 o 
  -3   2   3      500.63      494.03      6.50 o 
  -2   2   3     4049.69     4039.47     43.10 o 
  -1   2   3     3906.48     3902.57     41.62 o 
   0   2   3     3920.61     4011.00     61.51 o 
   1   2   3      466.23      485.97      5.53 o 
   2   2   3       95.58       90.24      1.82 o 
   3   2   3     2873.29     2979.69     37.74 o 
   4   2   3      170.80      161.06      3.78 o 
   5   2   3      521.86      544.81      9.09 o 
   6   2   3      292.39      298.78      6.30 o 
   7   2   3      133.25      133.34      4.27 o 
   8   2   3      801.01      750.62     12.90 o 
   9   2   3      833.47      792.48     13.90 o 
  10   2   3       55.88       67.07      3.97 o 
  11   2   3       74.39       73.87      4.34 o 
  12   2   3      144.64      133.11     10.13 o 
  13   2   3      149.05      161.94     11.69 o 
 -13   3   3       34.41       27.30      6.23 o 
 -12   3   3        9.79       10.23      2.77 o 
 -11   3   3        2.35        1.63      2.19 o 
 -10   3   3       35.29       41.23      3.45 o 
  -9   3   3       52.17       43.65      3.30 o 
  -8   3   3      783.95      747.77     13.30 o 
  -7   3   3      215.99      207.13      5.74 o 
  -6   3   3       42.92       44.53      2.25 o 
  -5   3   3       20.62       21.93      1.85 o 
  -4   3   3     1260.48     1340.72     15.80 o 
  -3   3   3     1624.22     1663.95     19.13 o 
  -2   3   3     3687.23     3651.22     39.66 o 
  -1   3   3     1122.58     1211.21     14.59 o 
   0   3   3      859.89      905.46     13.16 o 
   1   3   3       53.67       61.40      1.76 o 
   2   3   3      560.61      547.40      8.04 o 
   3   3   3      283.48      326.18      4.92 o 
   4   3   3      265.85      289.24      5.80 o 
   5   3   3       97.47       95.74      3.28 o 
   6   3   3      427.84      376.48      7.53 o 
   7   3   3      248.90      248.89      6.15 o 
   8   3   3       93.26       93.96      4.09 o 
   9   3   3       48.41       50.28      3.34 o 
  10   3   3       45.89       46.46      7.44 o 
  11   3   3        1.17        1.77      2.79 o 
  12   3   3       18.34       16.86      4.02 o 
  13   3   3        1.90        2.79      4.85 o 
 -12   4   3       13.24       14.75      6.95 o 
 -11   4   3       19.02       19.86      3.21 o 
 -10   4   3      103.14       97.42      4.96 o 
  -9   4   3      200.34      168.86      6.01 o 
  -8   4   3      161.20      160.02      6.30 o 
  -7   4   3      125.74      122.71      4.02 o 
  -6   4   3       32.34       33.42      3.00 o 
  -5   4   3      433.40      444.92      7.52 o 
  -4   4   3      169.69      182.97      3.52 o 
  -3   4   3     1207.90     1275.91     14.19 o 
  -2   4   3       39.81       34.61      2.21 o 
  -1   4   3      192.31      207.65      3.80 o 
   0   4   3      527.73      514.15      8.96 o 
   1   4   3      676.84      695.16      9.58 o 
   2   4   3      410.54      453.56      5.95 o 
   3   4   3       15.92       20.90      1.39 o 
   4   4   3      518.95      519.81      6.54 o 
   5   4   3      253.45      239.36      6.74 o 
   6   4   3     1380.81     1379.15     20.61 o 
   7   4   3      274.79      263.97      9.01 o 
   8   4   3      234.89      226.12     10.48 o 
   9   4   3       17.57       16.18      3.48 o 
  10   4   3       14.60       18.96      6.30 o 
  11   4   3       95.15      105.40      7.84 o 
  12   4   3        5.50        6.82      3.89 o 
 -12   5   3       61.23       81.52      9.06 o 
 -11   5   3      159.73      160.97      8.48 o 
 -10   5   3       38.63       34.05      4.68 o 
  -9   5   3       32.14       28.35      3.32 o 
  -8   5   3      138.16      118.69      5.85 o 
  -7   5   3      447.75      410.62      7.91 o 
  -6   5   3      296.72      301.53      6.41 o 
  -5   5   3        2.09        3.01      1.74 o 
  -4   5   3      246.56      259.25      4.74 o 
  -3   5   3      667.55      680.76      9.01 o 
  -2   5   3      200.57      201.37      3.73 o 
  -1   5   3      150.42      142.80      3.14 o 
   0   5   3       18.28       20.42      1.48 o 
   1   5   3      134.37      134.77      3.54 o 
   2   5   3      140.59      127.31      3.03 o 
   3   5   3      356.83      365.35      5.47 o 
   4   5   3       42.79       44.66      2.18 o 
   5   5   3      329.25      300.87      9.41 o 
   6   5   3      329.01      303.35     11.00 o 
   7   5   3      685.13      598.40     20.71 o 
   8   5   3      467.41      429.67     18.33 o 
   9   5   3      107.99      102.68      6.73 o 
  10   5   3        5.67       10.91      3.72 o 
  11   5   3       27.07       25.08      5.69 o 
 -11   6   3      129.38      136.00      8.40 o 
 -10   6   3      262.63      272.07     11.14 o 
  -9   6   3       17.23       20.63      4.23 o 
  -8   6   3       21.45       20.69      4.03 o 
  -7   6   3       29.93       28.29      2.94 o 
  -6   6   3      295.28      280.99      6.52 o 
  -5   6   3      548.05      545.35      9.55 o 
  -4   6   3       27.10       28.38      3.00 o 
  -3   6   3        9.90        7.53      1.50 o 
  -2   6   3      109.48      103.98      3.05 o 
  -1   6   3      168.72      168.92      3.82 o 
   0   6   3       18.07       17.59      2.96 o 
   1   6   3       73.24       75.03      3.20 o 
   2   6   3      108.42      111.75      3.58 o 
   3   6   3      486.46      478.56     12.43 o 
   4   6   3       82.94       93.83     12.84 o 
   5   6   3      701.82      622.10     15.47 o 
   6   6   3      533.56      488.27     17.71 o 
   7   6   3        3.29        4.57      3.08 o 
   8   6   3      173.89      184.89      8.68 o 
   9   6   3       30.58       38.73      9.85 o 
  10   6   3       41.70       48.96      5.81 o 
  -9   7   3       85.06       84.80      7.02 o 
  -8   7   3       51.55       57.67      5.76 o 
  -7   7   3       10.90        7.02      3.56 o 
  -6   7   3       90.08       78.88      6.08 o 
  -5   7   3       70.95       72.27      3.74 o 
  -4   7   3       50.54       50.02      3.00 o 
  -3   7   3      115.94      110.48      4.43 o 
  -2   7   3        6.68        4.68      1.54 o 
  -1   7   3      225.42      228.08      4.79 o 
   0   7   3        8.59        7.09      1.60 o 
   1   7   3      285.57      250.91      5.52 o 
   2   7   3      271.29      262.38      9.07 o 
   3   7   3        9.59       15.85      3.27 o 
   4   7   3      137.14      133.87      7.34 o 
   5   7   3        2.74       -0.50      2.64 o 
   6   7   3       86.90       91.78     13.98 o 
   7   7   3       28.10       28.15      4.55 o 
   8   7   3       55.83       52.81      5.64 o 
   9   7   3      106.65      115.42     11.35 o 
  -8   8   3        1.07       -3.40      3.13 o 
  -7   8   3        2.50        1.22      3.38 o 
  -6   8   3        9.77       14.69      4.18 o 
  -5   8   3      135.27      126.04      7.58 o 
  -4   8   3       90.29       79.99     10.47 o 
  -3   8   3       15.63       16.52      3.75 o 
  -2   8   3       10.42       14.09      2.21 o 
  -1   8   3       47.64       52.10      2.99 o 
   0   8   3       14.33       17.06      2.23 o 
   1   8   3       28.83       31.34      3.09 o 
   2   8   3       58.19       53.23      4.03 o 
   3   8   3        7.92        9.94      2.74 o 
   4   8   3       55.82       54.45      5.33 o 
   5   8   3       44.56       43.62      6.44 o 
   6   8   3        2.53        3.94      3.31 o 
   7   8   3        2.35        0.57      3.39 o 
  -5   9   3       13.02        9.74      4.14 o 
  -4   9   3       11.25       18.99      4.69 o 
  -3   9   3      152.78      166.83      8.72 o 
  -2   9   3       48.43       51.63      8.09 o 
  -1   9   3       23.17       34.97      4.81 o 
   0   9   3        8.16       12.26      3.02 o 
   1   9   3       39.92       41.73      3.58 o 
   2   9   3      106.74      101.05      4.96 o 
   3   9   3       14.57       19.31      4.98 o 
   4   9   3       36.84       33.82      4.00 o 
   5   9   3        6.94       14.23      4.27 o 
 -14   0   4        2.57        0.98      3.05 o 
 -13   0   4       30.95       32.22      5.28 o 
 -12   0   4      194.67      177.92      7.67 o 
 -11   0   4       10.26        5.96      3.18 o 
 -10   0   4        7.75       13.71      2.86 o 
  -9   0   4        1.41       -0.21      1.43 o 
  -8   0   4      353.84      355.81      9.08 o 
  -7   0   4        3.28        4.45      1.62 o 
  -6   0   4       25.85       24.44      2.23 o 
  -5   0   4      775.40      900.56     15.88 o 
  -4   0   4     2298.36     2246.94     35.13 o 
  -3   0   4     1563.75     1455.44     23.03 o 
  -2   0   4    13252.74    12565.01    165.38 o 
  -1   0   4        7.54       16.50      1.94 o 
   0   0   4     1162.80     1115.65     45.54 o 
   1   0   4     4220.15     4203.15     63.39 o 
   2   0   4      243.08      240.12     14.74 o 
   3   0   4      531.98      513.81      9.56 o 
   4   0   4        6.54        8.25      3.86 o 
   5   0   4      102.02      107.32      5.82 o 
   6   0   4      241.51      237.07     29.72 o 
   7   0   4      771.19      821.43     19.75 o 
   8   0   4      420.93      422.00     10.26 o 
   9   0   4      233.11      202.95      9.95 o 
  10   0   4       14.51       11.69      4.36 o 
  11   0   4        0.00       -3.62      3.62 o 
  12   0   4      167.91      169.10     11.46 o 
  13   0   4        3.62        9.38      3.78 o 
 -14   1   4       42.15       48.40      4.28 o 
 -13   1   4       15.70       16.88      2.63 o 
 -12   1   4       66.94       62.89      3.53 o 
 -11   1   4      264.76      251.23      9.27 o 
 -10   1   4      417.34      388.04      7.45 o 
  -9   1   4      424.25      431.79      7.60 o 
  -8   1   4      417.53      426.93      8.27 o 
  -7   1   4      558.37      578.68      9.75 o 
  -6   1   4     1493.43     1645.47     22.27 o 
  -5   1   4      128.23      128.90      3.30 o 
  -4   1   4      129.95      134.86      2.91 o 
  -3   1   4     2159.98     2100.88     22.88 o 
  -2   1   4     1769.15     1709.87     18.82 o 
  -1   1   4      378.79      381.79      4.97 o 
   0   1   4    10638.78    10050.81    136.24 o 
   1   1   4     6239.94     5993.48     73.46 o 
   2   1   4     3545.68     3495.76     43.65 o 
   3   1   4       37.71       37.12      1.65 o 
   4   1   4     1578.87     1618.85     18.71 o 
   5   1   4      858.34      894.05     11.52 o 
   6   1   4      168.14      163.15      3.61 o 
   7   1   4      609.78      613.55      8.97 o 
   8   1   4      300.63      300.32      7.11 o 
   9   1   4       13.44       11.61      2.27 o 
  10   1   4      662.29      659.33     10.85 o 
  11   1   4      198.08      199.39      7.59 o 
  12   1   4       51.83       62.97      4.40 o 
  13   1   4       54.87       41.12      7.32 o 
 -13   2   4        1.44        3.40      3.25 o 
 -12   2   4      125.31      115.57      6.46 o 
 -11   2   4       35.16       36.18      3.35 o 
 -10   2   4       58.70       55.82      5.88 o 
  -9   2   4      284.34      284.93      6.06 o 
  -8   2   4      981.14      971.43     13.35 o 
  -7   2   4       83.14       91.19      5.14 o 
  -6   2   4       68.81       83.17      3.92 o 
  -5   2   4      442.08      468.01      8.04 o 
  -4   2   4      773.21      826.49     12.12 o 
  -3   2   4      892.79      867.24     10.55 o 
  -2   2   4     2563.30     2551.75     27.91 o 
  -1   2   4     2917.56     2894.29     31.35 o 
   0   2   4     1110.02     1121.23     19.14 o 
   1   2   4     2931.49     2986.11     35.20 o 
   2   2   4     2911.60     2900.19     36.73 o 
   3   2   4      508.55      514.95      7.96 o 
   4   2   4      194.50      211.73      4.44 o 
   5   2   4      173.34      177.20      4.32 o 
   6   2   4      356.43      384.99      5.82 o 
   7   2   4       93.12       86.34      3.50 o 
   8   2   4     1139.91     1150.63     17.87 o 
   9   2   4      835.61      812.65     14.12 o 
  10   2   4       97.78      114.12      4.89 o 
  11   2   4       14.48       16.28      7.95 o 
  12   2   4      125.49      101.79      9.33 o 
  13   2   4       37.35       36.00      6.93 o 
 -13   3   4        0.93       -1.89      2.78 o 
 -12   3   4       10.81        5.79      2.57 o 
 -11   3   4      260.12      253.72      7.61 o 
 -10   3   4        5.42        0.88      2.11 o 
  -9   3   4      208.67      227.02      6.69 o 
  -8   3   4      580.79      577.23     11.74 o 
  -7   3   4       21.90       24.43      2.36 o 
  -6   3   4       57.19       52.99      2.76 o 
  -5   3   4       89.61       89.64      4.19 o 
  -4   3   4     1337.88     1368.72     16.21 o 
  -3   3   4      276.41      293.34      4.86 o 
  -2   3   4      860.72      907.19     11.47 o 
  -1   3   4      387.20      409.46      6.07 o 
   0   3   4     3872.11     3950.23     49.88 o 
   1   3   4      545.27      609.73      8.13 o 
   2   3   4      492.03      503.41      6.62 o 
   3   3   4     1180.63     1244.64     14.55 o 
   4   3   4      446.68      444.89      7.78 o 
   5   3   4      313.62      308.40      6.29 o 
   6   3   4      122.39      123.60      6.87 o 
   7   3   4      103.20      106.69      4.02 o 
   8   3   4        3.71        2.69      1.77 o 
   9   3   4       22.18       17.26      3.34 o 
  10   3   4      301.27      294.86     10.15 o 
  11   3   4       45.19       36.04      4.53 o 
  12   3   4        3.99        6.40      4.49 o 
 -12   4   4       68.08       74.91      8.19 o 
 -11   4   4       49.93       59.17      4.36 o 
 -10   4   4      107.91       90.27      6.00 o 
  -9   4   4      264.59      255.18      7.47 o 
  -8   4   4      133.43      119.28      4.97 o 
  -7   4   4       95.62      103.21      3.72 o 
  -6   4   4      243.68      231.13      5.22 o 
  -5   4   4      386.12      399.42      5.84 o 
  -4   4   4      189.46      204.74      4.16 o 
  -3   4   4       25.70       28.41      1.75 o 
  -2   4   4      636.27      682.86     10.70 o 
  -1   4   4      125.61      121.69      4.52 o 
   0   4   4       53.69       57.85      2.39 o 
   1   4   4     1289.44     1425.08     17.22 o 
   2   4   4      632.04      636.45      8.52 o 
   3   4   4      404.34      422.32      6.26 o 
   4   4   4      224.64      225.57      3.57 o 
   5   4   4      366.98      371.52      7.53 o 
   6   4   4      330.40      323.09     10.51 o 
   7   4   4     1037.70      978.77     22.65 o 
   8   4   4      879.93      852.24     19.26 o 
   9   4   4      150.48      151.19      7.36 o 
  10   4   4       30.61       25.57      4.05 o 
  11   4   4       33.80       45.17      5.98 o 
  12   4   4       83.70      105.17      7.37 o 
 -12   5   4       33.44       39.17      5.44 o 
 -11   5   4       90.72       94.65      6.96 o 
 -10   5   4      117.02      121.66      7.24 o 
  -9   5   4       31.14       27.41      3.77 o 
  -8   5   4      264.87      246.04      7.48 o 
  -7   5   4      448.04      433.28      8.29 o 
  -6   5   4      191.86      185.19      5.02 o 
  -5   5   4       46.38       44.30      2.68 o 
  -4   5   4      309.15      292.78      5.49 o 
  -3   5   4      357.83      342.50      5.75 o 
  -2   5   4      332.99      337.47      5.72 o 
  -1   5   4      176.36      161.70      3.38 o 
   0   5   4      383.54      429.93      6.62 o 
   1   5   4      212.51      205.20      4.39 o 
   2   5   4      660.22      655.70      9.33 o 
   3   5   4      109.38      122.87      2.82 o 
   4   5   4       34.91       42.30      3.69 o 
   5   5   4       37.67       38.59      3.83 o 
   6   5   4      152.42      154.29      7.00 o 
   7   5   4      219.84      214.11     11.88 o 
   8   5   4       96.79      102.44      8.38 o 
   9   5   4        4.90        9.30      3.25 o 
  10   5   4       16.17       16.67      3.94 o 
  11   5   4       72.02       84.21      6.73 o 
 -11   6   4      172.26      166.94      9.22 o 
 -10   6   4        8.97       16.12      5.50 o 
  -9   6   4       44.54       46.70      6.98 o 
  -8   6   4       24.21       33.38      5.23 o 
  -7   6   4      250.65      238.58      6.22 o 
  -6   6   4      385.74      388.07      7.95 o 
  -5   6   4      179.65      174.89      5.11 o 
  -4   6   4     1055.91     1020.39     16.67 o 
  -3   6   4      630.14      616.05      9.00 o 
  -2   6   4      347.50      350.50      5.65 o 
  -1   6   4      338.84      339.90      5.57 o 
   0   6   4     2760.00     2746.05     31.17 o 
   1   6   4      300.90      295.57      6.59 o 
   2   6   4      138.07      146.33      7.40 o 
   3   6   4      327.77      311.91      9.62 o 
   4   6   4      145.50      137.15      6.63 o 
   5   6   4       80.39       86.10      5.66 o 
   6   6   4      214.88      211.16      8.56 o 
   7   6   4       58.43       61.96      5.31 o 
   8   6   4       32.46       31.20      4.51 o 
   9   6   4        2.01        4.65      3.30 o 
  10   6   4       15.63       16.85      4.32 o 
  -9   7   4       38.94       45.97     10.35 o 
  -8   7   4       54.93       52.08      8.22 o 
  -7   7   4       97.63       92.63      9.92 o 
  -6   7   4      185.40      185.59     10.83 o 
  -5   7   4      106.27      110.36      4.50 o 
  -4   7   4        3.86        6.88      2.16 o 
  -3   7   4      190.80      186.85      4.79 o 
  -2   7   4      415.80      398.93      6.52 o 
  -1   7   4      198.25      179.24      4.27 o 
   0   7   4       92.76       86.72      3.57 o 
   1   7   4      233.54      228.34      5.30 o 
   2   7   4      381.80      336.43     10.42 o 
   3   7   4       13.46       21.18      4.55 o 
   4   7   4       38.56       36.47      4.38 o 
   5   7   4       28.89       25.89      4.04 o 
   6   7   4        6.16        4.73      3.19 o 
   7   7   4       79.69       83.73      8.29 o 
   8   7   4       28.59       27.53      4.66 o 
   9   7   4       11.64       17.57      4.56 o 
  -8   8   4       30.15       45.32      6.42 o 
  -7   8   4      183.98      188.39      9.65 o 
  -6   8   4       26.61       30.59      6.52 o 
  -5   8   4       98.97      101.86      7.17 o 
  -4   8   4        2.14       -1.90      2.74 o 
  -3   8   4       92.93       86.89      4.33 o 
  -2   8   4       14.04       12.77      2.54 o 
  -1   8   4      244.05      244.28      5.74 o 
   0   8   4      107.53      108.50      3.99 o 
   1   8   4       56.91       57.44      3.97 o 
   2   8   4       41.40       37.57      3.24 o 
   3   8   4       23.15       12.27      5.07 o 
   4   8   4        6.70        7.29      4.57 o 
   5   8   4       29.04       23.85      5.55 o 
   6   8   4        9.29        3.59      5.45 o 
   7   8   4       25.16       22.14      4.53 o 
  -5   9   4        1.79       -0.74      3.52 o 
  -4   9   4       20.84       27.86      5.07 o 
  -3   9   4       73.72       73.96      6.50 o 
  -2   9   4       18.11       24.61      9.30 o 
  -1   9   4       10.38        6.11      3.00 o 
   0   9   4        3.31        5.13      2.88 o 
   1   9   4        3.16        3.51      2.38 o 
   2   9   4       47.17       51.61      3.92 o 
   3   9   4        3.40        7.41      2.67 o 
   4   9   4       41.31       49.20      4.51 o 
   5   9   4       19.60       22.95      4.70 o 
 -14   0   5        0.05        4.22      5.17 o 
 -13   0   5        0.02        2.20      2.91 o 
 -12   0   5      146.00      153.48     15.08 o 
 -11   0   5        3.25        2.16      2.32 o 
 -10   0   5      345.22      349.84      7.94 o 
  -9   0   5       49.39       50.44      3.76 o 
  -8   0   5       73.70       65.81      3.93 o 
  -7   0   5      626.39      587.60     12.15 o 
  -6   0   5        4.84       16.18      1.99 o 
  -5   0   5     1483.79     1539.39     25.27 o 
  -4   0   5      893.07      957.33     23.02 o 
  -3   0   5        0.47        0.63      0.79 o 
  -2   0   5     8768.54     8374.71    129.64 o 
  -1   0   5      292.54      262.13      4.25 o 
   0   0   5     1346.96     1221.65     15.66 o 
   1   0   5      337.66      315.80      7.13 o 
   2   0   5    13438.85    12335.07    319.80 o 
   3   0   5       10.20       12.54      1.40 o 
   4   0   5     5122.93     5225.82    144.38 o 
   5   0   5     2367.47     2378.04     54.37 o 
   6   0   5      176.96      188.78      8.56 o 
   7   0   5      504.48      508.62     11.30 o 
   8   0   5      321.89      324.72      8.78 o 
   9   0   5      151.42      152.72     10.90 o 
  10   0   5       16.61       11.68      4.36 o 
  11   0   5      101.78       87.90      8.41 o 
  12   0   5       15.62        7.08      5.01 o 
  13   0   5      106.08      128.21      7.46 o 
 -14   1   5        5.81        5.51      3.15 o 
 -13   1   5       99.15      108.49      5.55 o 
 -12   1   5        1.58        2.41      1.93 o 
 -11   1   5      156.15      154.81      4.31 o 
 -10   1   5       69.43       68.27      3.14 o 
  -9   1   5      570.37      556.23      8.98 o 
  -8   1   5       80.14       65.96      4.25 o 
  -7   1   5      111.65      109.86      3.57 o 
  -6   1   5      128.03      129.27      3.72 o 
  -5   1   5     1251.46     1262.58     17.22 o 
  -4   1   5      212.47      225.37      6.91 o 
  -3   1   5      915.66      935.97     10.93 o 
  -2   1   5     2131.65     2020.02     22.15 o 
  -1   1   5     2943.59     2819.73     27.59 o 
   0   1   5     3125.62     3095.54     29.65 o 
   1   1   5     1883.78     1882.43     18.58 o 
   2   1   5      326.91      340.53      7.07 o 
   3   1   5     2901.62     2990.74     37.93 o 
   4   1   5      582.62      631.17      9.65 o 
   5   1   5     1726.81     1816.29     21.21 o 
   6   1   5     1031.61     1065.75     13.63 o 
   7   1   5      469.66      495.55      7.81 o 
   8   1   5       34.12       32.98      3.31 o 
   9   1   5      194.12      209.19      6.31 o 
  10   1   5      241.44      245.54      7.17 o 
  11   1   5      242.73      216.45      6.85 o 
  12   1   5       78.52       87.34      8.87 o 
  13   1   5       21.65       16.69      5.98 o 
 -13   2   5       39.06       44.34      4.07 o 
 -12   2   5       19.48       24.52      3.22 o 
 -11   2   5       54.79       53.51      5.16 o 
 -10   2   5      606.81      576.04      9.75 o 
  -9   2   5      381.11      372.85      7.10 o 
  -8   2   5       24.94       23.96      3.10 o 
  -7   2   5      189.94      189.79      6.21 o 
  -6   2   5      300.55      300.34      7.76 o 
  -5   2   5      572.10      583.87      9.56 o 
  -4   2   5      438.27      475.99      7.98 o 
  -3   2   5      755.69      742.08      9.39 o 
  -2   2   5      563.48      569.56      6.52 o 
  -1   2   5      854.87      835.99     10.13 o 
   0   2   5      374.31      398.54      5.70 o 
   1   2   5     1185.48     1173.50     16.25 o 
   2   2   5     5564.63     5758.65     87.64 o 
   3   2   5       79.29       93.68      2.56 o 
   4   2   5      541.31      585.04     10.39 o 
   5   2   5      699.17      697.97     10.98 o 
   6   2   5      192.99      209.86      3.92 o 
   7   2   5       56.87       59.61      3.07 o 
   8   2   5      927.67      927.61     15.14 o 
   9   2   5      149.82      143.33      5.03 o 
  10   2   5       18.06       20.82      3.53 o 
  11   2   5       16.07       16.18      8.45 o 
  12   2   5        1.13        0.91      4.34 o 
  13   2   5       26.42       29.81      7.03 o 
 -13   3   5       10.29       12.33      3.73 o 
 -12   3   5        6.74        9.46      2.77 o 
 -11   3   5       18.31       21.08      3.13 o 
 -10   3   5      662.78      631.24     12.62 o 
  -9   3   5      255.07      256.29      7.09 o 
  -8   3   5      137.90      148.12      5.21 o 
  -7   3   5      183.90      200.21      6.81 o 
  -6   3   5      245.31      249.79      5.89 o 
  -5   3   5      956.28     1049.30     15.61 o 
  -4   3   5     1929.83     2023.08     23.14 o 
  -3   3   5      917.67      974.45     12.27 o 
  -2   3   5      185.76      207.23      3.42 o 
  -1   3   5      939.74      964.68     12.00 o 
   0   3   5      231.05      258.66      5.69 o 
   1   3   5     5464.82     5553.62     59.29 o 
   2   3   5     1434.84     1554.39     20.46 o 
   3   3   5     1427.53     1431.33     19.54 o 
   4   3   5      549.40      534.38      8.85 o 
   5   3   5      284.52      304.09      6.79 o 
   6   3   5      413.91      419.44      8.08 o 
   7   3   5      530.96      491.10      9.37 o 
   8   3   5      170.35      150.08      6.90 o 
   9   3   5       93.62       92.98      8.56 o 
  10   3   5       44.12       42.48     11.09 o 
  11   3   5       62.42       50.48     13.28 o 
  12   3   5       18.33       29.48      6.37 o 
 -12   4   5        5.77        3.07      2.74 o 
 -11   4   5       48.87       46.18      4.03 o 
 -10   4   5       82.78       69.78      5.01 o 
  -9   4   5      119.76      110.57      6.71 o 
  -8   4   5      200.62      215.90      6.65 o 
  -7   4   5       84.46       78.70      3.85 o 
  -6   4   5       32.31       28.50      3.46 o 
  -5   4   5      738.04      748.51     10.29 o 
  -4   4   5      796.54      841.63     11.45 o 
  -3   4   5      779.75      823.74     11.19 o 
  -2   4   5      147.63      183.62      3.74 o 
  -1   4   5       18.40       16.32      1.50 o 
   0   4   5      701.57      754.54     10.52 o 
   1   4   5     1637.78     1772.02     20.84 o 
   2   4   5     1290.25     1285.08     17.77 o 
   3   4   5       23.72       25.55      1.60 o 
   4   4   5      557.83      553.13      9.51 o 
   5   4   5      614.02      603.68     13.94 o 
   6   4   5      467.75      454.10     11.93 o 
   7   4   5      173.33      178.20      7.39 o 
   8   4   5       19.90       26.90      3.83 o 
   9   4   5      155.06      139.71      7.18 o 
  10   4   5       62.61       59.88      5.52 o 
  11   4   5      118.40      135.06      7.70 o 
  12   4   5       70.31       71.93     11.00 o 
 -12   5   5       34.14       39.68      5.43 o 
 -11   5   5        2.13        3.28      3.43 o 
 -10   5   5      130.70      124.33      8.03 o 
  -9   5   5      106.48      105.12      5.26 o 
  -8   5   5      155.71      148.22      6.78 o 
  -7   5   5      129.57      143.43      4.71 o 
  -6   5   5      532.90      519.02      9.14 o 
  -5   5   5      600.62      594.52      9.81 o 
  -4   5   5      658.41      686.14      9.25 o 
  -3   5   5       88.37       95.47      2.80 o 
  -2   5   5       17.87       15.29      1.47 o 
  -1   5   5      488.28      514.71      7.44 o 
   0   5   5      217.67      208.16      4.84 o 
   1   5   5     1597.67     1579.45     19.43 o 
   2   5   5      448.04      455.01      8.23 o 
   3   5   5      164.24      166.02      4.77 o 
   4   5   5      186.28      185.04      7.00 o 
   5   5   5      348.56      324.96      9.89 o 
   6   5   5      207.86      228.35     18.66 o 
   7   5   5      275.95      240.95      9.09 o 
   8   5   5       91.68       83.75      5.93 o 
   9   5   5      184.19      160.57     11.08 o 
  10   5   5       24.33       18.35      4.17 o 
  11   5   5       87.35       88.75     14.67 o 
 -11   6   5       31.12       28.23      9.44 o 
 -10   6   5       16.05       18.49      4.48 o 
  -9   6   5      114.80      118.01      7.41 o 
  -8   6   5       94.25       84.39      5.65 o 
  -7   6   5       26.85       31.14      2.84 o 
  -6   6   5       30.40       25.03      2.60 o 
  -5   6   5      259.52      246.41      6.17 o 
  -4   6   5      806.08      837.26     11.26 o 
  -3   6   5     1322.16     1299.09     14.14 o 
  -2   6   5      499.72      500.93      7.98 o 
  -1   6   5      138.16      142.06      3.57 o 
   0   6   5      227.61      240.25      4.67 o 
   1   6   5     1528.42     1506.39     18.96 o 
   2   6   5      287.45      294.75      7.19 o 
   3   6   5      691.15      657.31     15.36 o 
   4   6   5       10.82       12.26      2.97 o 
   5   6   5       81.36       74.47      5.35 o 
   6   6   5       40.89       49.32      4.77 o 
   7   6   5      287.70      260.96     10.65 o 
   8   6   5       25.42       22.20      4.17 o 
   9   6   5       37.48       35.85      5.11 o 
  10   6   5      104.89      106.32      7.56 o 
  -9   7   5       82.07       97.15      7.49 o 
  -8   7   5       21.13       27.00      4.72 o 
  -7   7   5      144.24      140.14      7.91 o 
  -6   7   5        9.86        6.82      2.21 o 
  -5   7   5      405.92      373.18      8.20 o 
  -4   7   5      579.12      528.29     10.02 o 
  -3   7   5        2.12        6.51      2.09 o 
  -2   7   5      154.71      161.96      4.04 o 
  -1   7   5      160.50      148.75      3.94 o 
   0   7   5       17.15       12.86      1.91 o 
   1   7   5       13.56       13.30      2.00 o 
   2   7   5      151.43      132.74      6.54 o 
   3   7   5       12.08       12.32      3.33 o 
   4   7   5       23.26       16.19      4.10 o 
   5   7   5       11.41        9.53      3.30 o 
   6   7   5       46.71       32.44      4.57 o 
   7   7   5        2.34        3.98      3.16 o 
   8   7   5       39.79       35.60      9.41 o 
   9   7   5       30.49       37.86      5.64 o 
  -8   8   5       10.23        9.41      4.23 o 
  -7   8   5       60.66       57.51      6.17 o 
  -6   8   5       22.92       28.03      7.59 o 
  -5   8   5       12.73       19.84      4.36 o 
  -4   8   5       13.74        8.47      2.50 o 
  -3   8   5        7.94        8.40      2.29 o 
  -2   8   5      128.29      124.16      7.39 o 
  -1   8   5       69.07       72.53      3.94 o 
   0   8   5       35.23       37.62      2.77 o 
   1   8   5       24.88       28.90      2.93 o 
   2   8   5      117.29      118.12      4.96 o 
   3   8   5       99.49       97.31      6.27 o 
   4   8   5        6.43        5.00      3.18 o 
   5   8   5      338.06      312.97     11.53 o 
   6   8   5       14.32       11.53      7.00 o 
   7   8   5       59.93       66.68     12.70 o 
  -5   9   5       43.26       40.00      5.71 o 
  -4   9   5        0.23       -3.32      3.31 o 
  -3   9   5        5.83        4.62      3.74 o 
  -2   9   5       33.16       26.93      4.74 o 
  -1   9   5       92.37       93.58      5.52 o 
   0   9   5       30.06       36.06      4.11 o 
   1   9   5       44.46       44.62      7.78 o 
   2   9   5        2.43        5.24      2.46 o 
   3   9   5       51.79       64.05      4.68 o 
   4   9   5       56.15       53.61      5.68 o 
 -14   0   6       71.85       75.75      9.22 o 
 -13   0   6      107.23      103.26     17.77 o 
 -12   0   6       20.12       20.50      3.56 o 
 -11   0   6       20.98       20.00      3.61 o 
 -10   0   6      301.08      289.73     16.50 o 
  -9   0   6      258.85      255.07      7.82 o 
  -8   0   6      120.89      103.62      4.60 o 
  -7   0   6        1.19        6.47      1.73 o 
  -6   0   6     2866.81     3021.75     47.57 o 
  -5   0   6      365.89      400.99     11.25 o 
  -4   0   6      815.13      797.03     16.80 o 
  -3   0   6     1639.74     1513.31     23.54 o 
  -2   0   6     3378.97     3157.87     54.00 o 
  -1   0   6    10495.49     9966.24    119.62 o 
   0   0   6     7237.08     7005.23     84.53 o 
   1   0   6    13075.44    12295.68    260.19 o 
   2   0   6     5873.13     5874.29     88.61 o 
   3   0   6      219.54      195.63      5.06 o 
   4   0   6      216.92      287.52      6.83 o 
   5   0   6        7.38        9.56      1.68 o 
   6   0   6      151.18      149.86      7.78 o 
   7   0   6        0.41       15.32      9.70 o 
   8   0   6        0.73       -1.00      2.24 o 
   9   0   6      491.02      446.84     17.03 o 
  10   0   6        2.94        3.47      3.96 o 
  11   0   6        4.43        5.11      4.42 o 
  12   0   6      158.97      161.21     11.52 o 
  13   0   6       27.46       28.46      6.90 o 
 -14   1   6       41.64       42.48      4.76 o 
 -13   1   6        6.00        8.35      2.74 o 
 -12   1   6       38.72       33.86      6.15 o 
 -11   1   6       27.00       28.10      2.25 o 
 -10   1   6       30.94       36.80      2.34 o 
  -9   1   6      185.63      190.24      4.81 o 
  -8   1   6      493.51      528.08      9.45 o 
  -7   1   6      345.43      350.38      6.84 o 
  -6   1   6      585.21      586.30     10.60 o 
  -5   1   6      746.80      764.73     11.20 o 
  -4   1   6     1346.31     1355.41     15.58 o 
  -3   1   6      989.39      980.23     10.31 o 
  -2   1   6     5335.08     5207.49     49.28 o 
  -1   1   6     1009.22      995.37     16.84 o 
   0   1   6     5759.63     5692.96     48.78 o 
   1   1   6      932.31      978.09      9.22 o 
   2   1   6      367.59      388.20     16.50 o 
   3   1   6      184.37      170.83     11.84 o 
   4   1   6      285.35      296.56      6.16 o 
   5   1   6      381.17      422.29     12.09 o 
   6   1   6      869.02      928.87     12.29 o 
   7   1   6      358.88      390.16      6.71 o 
   8   1   6      468.32      439.13      9.21 o 
   9   1   6      208.25      211.16      9.88 o 
  10   1   6      124.29      125.60      5.19 o 
  11   1   6       50.80       50.00      6.88 o 
  12   1   6      123.24      124.27     10.29 o 
  13   1   6      116.10      110.92     10.55 o 
 -13   2   6       33.06       29.49      3.67 o 
 -12   2   6       70.53       66.65      4.03 o 
 -11   2   6       70.59       67.48      4.15 o 
 -10   2   6      297.99      292.05      6.42 o 
  -9   2   6      276.06      253.44      6.32 o 
  -8   2   6      154.86      158.08      4.69 o 
  -7   2   6      320.65      324.41      8.57 o 
  -6   2   6     1702.67     1755.62     24.03 o 
  -5   2   6     1416.06     1493.43     20.60 o 
  -4   2   6      132.03      126.87      3.56 o 
  -3   2   6      654.13      665.88      8.73 o 
  -2   2   6      892.67      905.93      9.77 o 
  -1   2   6      141.98      148.39      2.79 o 
   0   2   6      166.72      152.56      3.05 o 
   1   2   6      115.61      107.71      3.33 o 
   2   2   6      259.61      236.47      6.50 o 
   3   2   6      223.00      219.48      4.10 o 
   4   2   6      427.80      473.73      7.81 o 
   5   2   6      277.14      258.18      4.68 o 
   6   2   6      160.35      173.15      4.89 o 
   7   2   6      512.12      517.06      9.56 o 
   8   2   6      231.76      225.81      6.03 o 
   9   2   6      392.87      373.05      9.35 o 
  10   2   6       22.31       27.34      7.34 o 
  11   2   6       65.98       54.12      7.15 o 
  12   2   6       85.50       79.63      8.80 o 
  13   2   6        3.67       -1.90      4.84 o 
 -13   3   6       13.39       11.90      3.61 o 
 -12   3   6       71.19       81.05      4.93 o 
 -11   3   6       65.46       70.48      4.49 o 
 -10   3   6      198.98      217.42      6.84 o 
  -9   3   6      476.88      429.37      9.66 o 
  -8   3   6      822.68      760.72     24.94 o 
  -7   3   6      147.74      166.87      5.00 o 
  -6   3   6      157.15      179.42      5.84 o 
  -5   3   6      377.92      373.82      7.40 o 
  -4   3   6     1030.87     1112.20     13.83 o 
  -3   3   6      117.19      105.82      3.34 o 
  -2   3   6     1813.82     1931.84     19.74 o 
  -1   3   6      150.76      162.72      3.38 o 
   0   3   6      233.03      222.44      9.71 o 
   1   3   6     2878.15     2997.09     33.00 o 
   2   3   6     1273.66     1327.75     19.15 o 
   3   3   6      159.82      181.07      5.76 o 
   4   3   6     1196.95     1143.18     16.31 o 
   5   3   6      153.27      158.54      4.08 o 
   6   3   6       73.17       80.40      3.26 o 
   7   3   6      276.21      273.91      8.84 o 
   8   3   6      125.00      115.80      7.13 o 
   9   3   6       40.72       37.20      4.72 o 
  10   3   6        3.22        6.91      3.14 o 
  11   3   6       36.67       33.98      4.57 o 
  12   3   6       26.89       28.23      6.35 o 
 -12   4   6       51.83       58.62      5.21 o 
 -11   4   6      134.37      142.23      7.15 o 
 -10   4   6        7.47        6.52      2.60 o 
  -9   4   6      105.89      114.12      5.17 o 
  -8   4   6      304.20      297.93      7.89 o 
  -7   4   6       97.40      101.96      4.37 o 
  -6   4   6      368.45      388.19      8.24 o 
  -5   4   6       97.58      106.55      3.09 o 
  -4   4   6       27.54       24.59      1.76 o 
  -3   4   6      141.55      137.99      3.00 o 
  -2   4   6      110.01      112.14      2.72 o 
  -1   4   6      446.08      451.87      7.12 o 
   0   4   6      897.70      905.03     45.63 o 
   1   4   6     2948.47     3079.66     34.37 o 
   2   4   6      446.47      456.43      7.49 o 
   3   4   6      721.91      746.67     15.37 o 
   4   4   6      224.58      228.91      7.37 o 
   5   4   6      125.03      107.19     10.95 o 
   6   4   6      115.10      119.12      5.94 o 
   7   4   6      689.66      662.95     27.20 o 
   8   4   6       78.28       79.81      5.61 o 
   9   4   6       46.69       38.90      6.57 o 
  10   4   6        0.24       -2.05      2.66 o 
  11   4   6       43.80       33.19      4.86 o 
  12   4   6       12.24        4.81      7.52 o 
 -12   5   6       74.05       84.66      6.88 o 
 -11   5   6       13.09       17.79      3.42 o 
 -10   5   6       45.26       50.72      4.21 o 
  -9   5   6       96.65      101.04      5.31 o 
  -8   5   6        1.79        3.69      1.90 o 
  -7   5   6      100.10      109.98      4.20 o 
  -6   5   6       30.09       30.29      2.58 o 
  -5   5   6      329.64      326.34      7.68 o 
  -4   5   6      140.63      144.62      4.01 o 
  -3   5   6      438.51      431.54      7.88 o 
  -2   5   6       22.80       23.47      1.70 o 
  -1   5   6      184.37      168.79      4.53 o 
   0   5   6       76.07       78.20      3.08 o 
   1   5   6       51.89       64.74      2.68 o 
   2   5   6       65.41       68.31      4.36 o 
   3   5   6      154.19      137.77      5.86 o 
   4   5   6      178.75      178.64      6.94 o 
   5   5   6       86.56       92.71      5.44 o 
   6   5   6      188.33      173.40      7.53 o 
   7   5   6       89.89       91.12      6.01 o 
   8   5   6      137.60      130.55      9.50 o 
   9   5   6       69.93       82.43      6.29 o 
  10   5   6      111.52      120.48      7.52 o 
  11   5   6       46.11       57.41      6.00 o 
 -11   6   6       13.64       16.69      4.63 o 
 -10   6   6       88.20      107.78      7.28 o 
  -9   6   6       91.07       97.65      5.63 o 
  -8   6   6      109.76      122.67      4.79 o 
  -7   6   6        4.35        2.78      2.00 o 
  -6   6   6      205.76      198.90      5.70 o 
  -5   6   6       55.38       53.19      4.12 o 
  -4   6   6       70.40       71.71      4.20 o 
  -3   6   6       78.51       81.05      2.79 o 
  -2   6   6       11.07       12.96      1.62 o 
  -1   6   6      383.84      371.84      5.97 o 
   0   6   6      194.43      192.75      4.62 o 
   1   6   6      393.33      392.10      7.55 o 
   2   6   6      848.54      820.80     14.08 o 
   3   6   6      421.96      407.98     11.35 o 
   4   6   6      268.29      262.21      9.04 o 
   5   6   6      336.68      322.64     10.50 o 
   6   6   6       92.60       94.88      6.20 o 
   7   6   6        3.41        4.67      3.14 o 
   8   6   6      139.39      124.13     12.61 o 
   9   6   6       13.10       11.64      3.86 o 
  10   6   6       24.31       21.11      4.81 o 
  -9   7   6       71.05       75.63      6.74 o 
  -8   7   6       87.90       97.84      7.22 o 
  -7   7   6       47.36       49.32      3.61 o 
  -6   7   6       52.32       46.68      5.91 o 
  -5   7   6      101.11      105.98      6.60 o 
  -4   7   6      164.81      158.56      5.36 o 
  -3   7   6       74.18       71.97      4.97 o 
  -2   7   6      206.07      210.77      5.27 o 
  -1   7   6      146.70      132.95      3.76 o 
   0   7   6       38.58       41.08      4.74 o 
   1   7   6      166.86      162.58      5.01 o 
   2   7   6      208.71      214.45      8.25 o 
   3   7   6       91.94       86.28      5.65 o 
   4   7   6      186.07      169.28     13.93 o 
   5   7   6       77.97       82.19      5.96 o 
   6   7   6        1.37       -2.46      2.81 o 
   7   7   6       91.66       87.70      7.64 o 
   8   7   6       27.04       33.88      5.11 o 
   9   7   6       31.96       33.53      5.43 o 
  -8   8   6        2.09        2.79      3.84 o 
  -7   8   6       13.49       15.18      4.29 o 
  -6   8   6       63.97       57.09      6.01 o 
  -5   8   6      101.63      101.46      4.84 o 
  -4   8   6       16.22       16.99      2.81 o 
  -3   8   6       15.56       17.50      2.78 o 
  -2   8   6      180.12      175.93      6.12 o 
  -1   8   6        1.92        1.37      1.84 o 
   0   8   6       42.76       43.61      2.90 o 
   1   8   6       82.83       80.78      4.13 o 
   2   8   6       51.73       45.25      4.15 o 
   3   8   6       70.89       68.69      7.05 o 
   4   8   6       24.07       17.51      3.94 o 
   5   8   6        2.51        3.39      4.17 o 
   6   8   6        6.40       13.91      4.25 o 
   7   8   6      174.66      205.15     18.97 o 
  -5   9   6       24.77       30.20      5.31 o 
  -4   9   6       39.74       37.62      5.57 o 
  -3   9   6       41.20       45.96      5.72 o 
  -2   9   6       10.82       20.12      3.57 o 
  -1   9   6      101.20      108.87      5.97 o 
   0   9   6      132.24      130.59      6.34 o 
   1   9   6       54.76       61.87      5.02 o 
   2   9   6       10.30       16.04      3.45 o 
   3   9   6       82.76       83.78      4.71 o 
   4   9   6       64.01       64.92      6.96 o 
 -14   0   7        1.06        3.62      5.01 o 
 -13   0   7        3.90        9.32      5.77 o 
 -12   0   7       95.53       86.93      5.68 o 
 -11   0   7      147.60      134.61      6.33 o 
 -10   0   7      331.48      345.62     15.40 o 
  -9   0   7       71.85       64.64      4.26 o 
  -8   0   7      290.04      293.14     11.87 o 
  -7   0   7      752.40      724.09     14.23 o 
  -6   0   7      615.87      632.75     12.41 o 
  -5   0   7     2935.57     2955.44     46.10 o 
  -4   0   7       85.22       90.07      3.16 o 
  -3   0   7     1064.87     1104.62     14.76 o 
  -2   0   7       28.50       30.66      3.69 o 
  -1   0   7     8863.50     8878.98    106.85 o 
   0   0   7    31879.95    28078.90    336.05 o 
   1   0   7     3421.83     3279.80     49.57 o 
   2   0   7      180.33      203.45      5.08 o 
   3   0   7       14.28       19.29      1.81 o 
   4   0   7      800.69      822.41     15.20 o 
   5   0   7       93.91       94.26      5.59 o 
   6   0   7       59.71       52.20      4.81 o 
   7   0   7      330.17      307.79     12.54 o 
   8   0   7        2.57        2.68      1.93 o 
   9   0   7        5.13        7.13      3.91 o 
  10   0   7        4.03        0.84      3.58 o 
  11   0   7        5.00        5.48      4.48 o 
  12   0   7        4.72       -2.65      4.10 o 
  13   0   7       93.47      109.00     10.54 o 
 -14   1   7        4.78       -0.87      5.44 o 
 -13   1   7       14.24       14.34      3.19 o 
 -12   1   7       21.36       24.01      3.20 o 
 -11   1   7       69.87       70.87      3.37 o 
 -10   1   7       22.88       23.19      2.82 o 
  -9   1   7        7.09        4.30      1.76 o 
  -8   1   7      879.10      900.35     12.36 o 
  -7   1   7       68.21       84.66      2.82 o 
  -6   1   7       83.32      115.35      5.48 o 
  -5   1   7      333.36      387.05      5.24 o 
  -4   1   7     1797.33     1871.63     21.10 o 
  -3   1   7      567.73      557.51      6.40 o 
  -2   1   7     3008.38     3040.24     32.94 o 
  -1   1   7     2515.18     2465.00     38.43 o 
   0   1   7      156.67      144.15      2.07 o 
   1   1   7     3042.24     3024.11     26.66 o 
   2   1   7     1049.85     1062.01     12.87 o 
   3   1   7      213.33      175.75      5.08 o 
   4   1   7      660.02      750.07     11.42 o 
   5   1   7       87.86      100.84      3.22 o 
   6   1   7       43.63       46.88      2.50 o 
   7   1   7       27.95       31.26      2.04 o 
   8   1   7       68.28       75.46      3.89 o 
   9   1   7       80.71       96.21      5.31 o 
  10   1   7       64.26       71.18      7.55 o 
  11   1   7       14.71       15.70      4.95 o 
  12   1   7       63.96       59.48      7.92 o 
  13   1   7       60.94       64.96      8.88 o 
 -13   2   7        0.74        6.05      3.50 o 
 -12   2   7       87.83       86.72      4.26 o 
 -11   2   7       78.60       68.31      3.62 o 
 -10   2   7       91.51      102.90      4.76 o 
  -9   2   7      263.96      268.73      6.51 o 
  -8   2   7      411.75      421.71      8.23 o 
  -7   2   7       84.51       90.69      8.89 o 
  -6   2   7      115.98      127.56      3.99 o 
  -5   2   7      211.96      215.31      5.05 o 
  -4   2   7      732.08      770.00     10.04 o 
  -3   2   7      132.37      138.41      3.07 o 
  -2   2   7      102.13      127.77      3.44 o 
  -1   2   7     1021.07     1063.09     12.72 o 
   0   2   7     1939.21     1884.52     19.10 o 
   1   2   7      591.84      620.73     13.45 o 
   2   2   7     1384.19     1410.11     22.04 o 
   3   2   7     1138.41     1158.16     15.92 o 
   4   2   7     1395.12     1395.62     19.15 o 
   5   2   7       32.86       34.74      1.65 o 
   6   2   7      734.29      759.03     10.20 o 
   7   2   7      200.73      203.47      5.38 o 
   8   2   7       13.98       10.78      2.06 o 
   9   2   7       75.30       76.85      5.26 o 
  10   2   7      172.77      155.96      7.32 o 
  11   2   7       30.36       29.19      5.95 o 
  12   2   7        9.01       12.58      5.23 o 
 -13   3   7        7.48        6.05      2.55 o 
 -12   3   7       25.33       26.85      3.43 o 
 -11   3   7       41.25       48.55      5.24 o 
 -10   3   7       40.87       41.15      3.61 o 
  -9   3   7        8.93        4.31      3.00 o 
  -8   3   7      222.31      230.13      7.85 o 
  -7   3   7      478.62      444.69      8.91 o 
  -6   3   7      363.98      344.56      7.36 o 
  -5   3   7      111.01       93.73      3.60 o 
  -4   3   7       17.57       22.06      1.95 o 
  -3   3   7      338.09      352.98      4.88 o 
  -2   3   7      996.28     1004.30     11.18 o 
  -1   3   7      380.97      370.42      6.37 o 
   0   3   7      182.75      189.75      3.91 o 
   1   3   7       71.87       89.73      3.18 o 
   2   3   7     1291.69     1352.65     19.56 o 
   3   3   7      624.85      604.07     12.71 o 
   4   3   7     1230.80     1296.63     18.18 o 
   5   3   7       96.76      111.54      3.31 o 
   6   3   7      345.62      353.99      9.90 o 
   7   3   7      254.61      255.90      8.63 o 
   8   3   7       67.95       57.52      4.68 o 
   9   3   7      122.05      100.09      6.03 o 
  10   3   7       82.52       69.95      5.83 o 
  11   3   7        5.64        6.50      5.99 o 
  12   3   7       56.79       64.99      8.43 o 
 -12   4   7       50.19       50.86      4.49 o 
 -11   4   7      103.93       98.29      6.08 o 
 -10   4   7       53.76       56.49      4.18 o 
  -9   4   7      106.04       94.59      4.84 o 
  -8   4   7       90.99       95.60      4.59 o 
  -7   4   7      351.02      347.22     13.66 o 
  -6   4   7      148.79      157.29      5.06 o 
  -5   4   7      507.79      502.81      7.93 o 
  -4   4   7      510.63      542.21     10.16 o 
  -3   4   7      112.43      112.25      2.70 o 
  -2   4   7      457.38      474.86      6.58 o 
  -1   4   7      245.65      272.35      5.13 o 
   0   4   7      492.60      533.58     10.03 o 
   1   4   7      591.16      615.72      8.61 o 
   2   4   7      507.61      526.32      9.86 o 
   3   4   7       69.67       66.03      3.93 o 
   4   4   7      147.96      159.28      6.19 o 
   5   4   7      106.19       99.75      5.20 o 
   6   4   7      386.60      381.18     25.74 o 
   7   4   7       29.25       34.44      4.03 o 
   8   4   7      179.71      180.86      7.87 o 
   9   4   7       66.17       62.62      5.25 o 
  10   4   7       59.28       58.50      8.32 o 
  11   4   7       38.51       42.63      5.17 o 
 -12   5   7       42.44       61.35      6.86 o 
 -11   5   7       77.83       78.25      5.23 o 
 -10   5   7       10.90       11.32      5.17 o 
  -9   5   7      226.20      226.71      7.53 o 
  -8   5   7       19.77       19.49      2.52 o 
  -7   5   7       47.96       47.81      3.17 o 
  -6   5   7      355.43      329.64      7.99 o 
  -5   5   7      219.11      227.19      6.40 o 
  -4   5   7       89.27       88.45      3.05 o 
  -3   5   7      352.77      350.71      5.85 o 
  -2   5   7      648.66      646.10     10.15 o 
  -1   5   7       62.58       65.73      2.52 o 
   0   5   7       88.27       89.82      4.36 o 
   1   5   7      425.19      404.60      6.81 o 
   2   5   7       90.47       86.61      4.57 o 
   3   5   7      295.73      279.20      8.51 o 
   4   5   7      232.03      224.65      7.92 o 
   5   5   7      548.26      524.03     16.77 o 
   6   5   7      327.04      306.94     10.01 o 
   7   5   7      149.29      144.69      7.16 o 
   8   5   7        2.96        5.24      3.97 o 
   9   5   7      100.97      106.17     14.92 o 
  10   5   7      144.06      151.65      8.20 o 
  11   5   7      110.84      112.90      7.74 o 
 -11   6   7       56.54       58.23      6.52 o 
 -10   6   7       47.00       37.28      5.20 o 
  -9   6   7      230.43      235.57      7.69 o 
  -8   6   7       80.44       76.14      4.09 o 
  -7   6   7       16.02       14.88      2.47 o 
  -6   6   7       66.02       67.75      3.85 o 
  -5   6   7      108.66       99.69      4.17 o 
  -4   6   7      390.13      403.41      8.25 o 
  -3   6   7     1193.18     1208.96     16.72 o 
  -2   6   7      842.30      842.70     11.19 o 
  -1   6   7        1.51        1.58      1.19 o 
   0   6   7      180.30      174.98      4.94 o 
   1   6   7      597.90      575.14     10.02 o 
   2   6   7     1548.61     1511.57     22.66 o 
   3   6   7       41.07       43.26      4.02 o 
   4   6   7       64.68       66.94      4.98 o 
   5   6   7      238.69      233.38      8.82 o 
   6   6   7      190.99      176.19      7.97 o 
   7   6   7       24.01       25.26      4.08 o 
   8   6   7       23.69       31.35      4.70 o 
   9   6   7       32.40       34.69      4.99 o 
  10   6   7        2.25       -3.87      3.16 o 
  -9   7   7        0.96        3.38      3.52 o 
  -8   7   7       23.66       24.94      4.64 o 
  -7   7   7        2.36        3.73      2.20 o 
  -6   7   7       80.75       78.26      4.57 o 
  -5   7   7       10.10        3.25      2.23 o 
  -4   7   7      221.48      226.09      6.34 o 
  -3   7   7      206.38      203.97      7.05 o 
  -2   7   7      169.83      172.38      4.83 o 
  -1   7   7      285.70      259.34      9.00 o 
   0   7   7      223.05      222.72      4.88 o 
   1   7   7        9.51        9.62      2.06 o 
   2   7   7       28.79       30.28      4.11 o 
   3   7   7      241.75      229.82      8.69 o 
   4   7   7       88.00       90.55     10.35 o 
   5   7   7       59.45       53.41      5.09 o 
   6   7   7       49.63       44.81      5.92 o 
   7   7   7       24.10       21.35      4.27 o 
   8   7   7       23.94       24.33      4.71 o 
  -7   8   7       81.76       73.91      6.81 o 
  -6   8   7      171.74      179.82     19.69 o 
  -5   8   7       29.88       26.89      3.19 o 
  -4   8   7       24.65       25.17      3.06 o 
  -3   8   7       69.45       64.19      5.83 o 
  -2   8   7       86.96       89.53      4.56 o 
  -1   8   7       66.12       68.74      3.60 o 
   0   8   7       21.73       21.79      2.81 o 
   1   8   7       46.62       49.18      4.29 o 
   2   8   7      120.52      120.69      5.78 o 
   3   8   7       58.75       64.10      5.54 o 
   4   8   7       12.14        9.50      4.15 o 
   5   8   7        8.85        8.76      4.13 o 
   6   8   7        5.84        4.46      6.23 o 
  -5   9   7       52.06       57.57      6.45 o 
  -4   9   7        0.78       -4.66      3.11 o 
  -3   9   7      113.99      113.58      5.42 o 
  -2   9   7       13.39       14.97      3.12 o 
  -1   9   7       54.37       61.85      6.07 o 
   0   9   7       20.37       25.82      3.78 o 
   1   9   7        6.05        9.55      3.72 o 
   2   9   7       10.74       11.04      3.42 o 
   3   9   7       37.35       42.27      4.63 o 
   4   9   7       46.05       61.66      6.16 o 
 -14   0   8       34.47       47.81      8.35 o 
 -13   0   8      312.04      330.36     16.86 o 
 -12   0   8       30.99       28.18      6.10 o 
 -11   0   8        8.19        6.96      2.60 o 
 -10   0   8        0.00        2.66      2.27 o 
  -9   0   8       72.28       81.21      4.68 o 
  -8   0   8      536.77      539.16     11.96 o 
  -7   0   8       11.54        9.08      3.40 o 
  -6   0   8      505.89      576.67     18.81 o 
  -5   0   8     2164.83     2290.00     36.40 o 
  -4   0   8     3384.45     3613.10     55.30 o 
  -3   0   8      253.16      262.29      4.71 o 
  -2   0   8      247.35      248.16      5.70 o 
  -1   0   8     3898.51     3689.47     45.53 o 
   0   0   8      843.42      872.00     12.07 o 
   1   0   8     1040.10     1040.15     17.30 o 
   2   0   8     2280.89     2384.04     53.68 o 
   3   0   8     1051.46     1149.37     19.86 o 
   4   0   8      211.92      234.23      8.12 o 
   5   0   8       13.16       13.54      2.98 o 
   6   0   8        0.24       -0.27      1.43 o 
   7   0   8      189.87      193.71     10.06 o 
   8   0   8       54.71       49.49     10.39 o 
   9   0   8        3.64        1.33      3.49 o 
  10   0   8       24.97       30.31      5.79 o 
  11   0   8       86.37       74.17      8.59 o 
  12   0   8       61.61       69.92      8.84 o 
 -14   1   8        4.01        8.67      4.53 o 
 -13   1   8       42.30       37.00      3.79 o 
 -12   1   8      353.96      335.51      8.87 o 
 -11   1   8       64.83       68.56      4.15 o 
 -10   1   8       11.26       10.88      1.91 o 
  -9   1   8      321.86      313.58      6.25 o 
  -8   1   8      118.12      113.22      3.49 o 
  -7   1   8      152.30      168.46      3.87 o 
  -6   1   8      367.02      393.97      6.19 o 
  -5   1   8      231.02      262.31      4.45 o 
  -4   1   8      551.59      551.99      8.25 o 
  -3   1   8      147.83      174.99      2.51 o 
  -2   1   8     1694.96     1678.04     19.07 o 
  -1   1   8      330.94      330.88      4.92 o 
   0   1   8     1071.56     1021.90     11.04 o 
   1   1   8     1781.08     1809.40     15.53 o 
   2   1   8      606.43      604.18      7.09 o 
   3   1   8      631.83      634.42      9.89 o 
   4   1   8      723.09      771.82     14.92 o 
   5   1   8      201.07      186.89      4.60 o 
   6   1   8      622.99      562.95      9.81 o 
   7   1   8       52.94       59.52      2.98 o 
   8   1   8     1062.49     1070.67     21.35 o 
   9   1   8      448.33      452.80     27.91 o 
  10   1   8      116.81      114.21      9.19 o 
  11   1   8      143.20      165.42     11.27 o 
  12   1   8       13.89       14.52      5.66 o 
 -13   2   8        3.15        3.32      2.61 o 
 -12   2   8       63.02       60.48      3.75 o 
 -11   2   8        7.72        7.85      2.21 o 
 -10   2   8      130.69      109.27      4.77 o 
  -9   2   8      135.49      139.74      6.17 o 
  -8   2   8       97.51       99.36      3.69 o 
  -7   2   8       12.49       12.65      2.36 o 
  -6   2   8      209.39      220.42      5.39 o 
  -5   2   8       45.37       45.13      2.44 o 
  -4   2   8      641.75      723.26     13.05 o 
  -3   2   8      169.80      159.77      3.43 o 
  -2   2   8      256.36      255.01      4.43 o 
  -1   2   8      735.70      727.86      8.56 o 
   0   2   8     2151.11     2182.00     21.81 o 
   1   2   8      944.74      968.21     14.14 o 
   2   2   8      537.43      538.98      9.16 o 
   3   2   8      127.33      131.83      2.85 o 
   4   2   8     1764.23     1790.55     30.52 o 
   5   2   8      573.84      587.13      9.85 o 
   6   2   8      254.41      260.58      6.42 o 
   7   2   8       84.35       86.84      3.60 o 
   8   2   8      572.95      551.58     13.72 o 
   9   2   8       78.63       73.54     11.99 o 
  10   2   8       64.76       62.92      5.20 o 
  11   2   8       52.58       64.95      7.83 o 
  12   2   8       88.59       92.92      9.68 o 
 -13   3   8       45.52       40.56      3.66 o 
 -12   3   8       14.36       11.47      4.10 o 
 -11   3   8      171.69      141.96      5.87 o 
 -10   3   8       97.29       92.48      6.00 o 
  -9   3   8      247.69      246.26      8.43 o 
  -8   3   8      451.48      416.74     11.10 o 
  -7   3   8      329.35      319.91      7.38 o 
  -6   3   8      110.59      103.61      6.79 o 
  -5   3   8      480.22      471.13      7.36 o 
  -4   3   8      351.42      374.12      6.24 o 
  -3   3   8      358.86      391.30      5.28 o 
  -2   3   8      249.51      242.47      4.76 o 
  -1   3   8      705.99      713.33      9.61 o 
   0   3   8      106.63      112.28      2.99 o 
   1   3   8     1453.73     1558.77     21.84 o 
   2   3   8      809.97      767.82     12.48 o 
   3   3   8      339.07      351.42      8.80 o 
   4   3   8       50.93       57.11      3.68 o 
   5   3   8       80.07       77.77      4.37 o 
   6   3   8     1105.52     1117.08     22.06 o 
   7   3   8       39.38       40.14      6.40 o 
   8   3   8       12.64       11.78      4.30 o 
   9   3   8      100.30      100.13      7.02 o 
  10   3   8      108.65      104.74      6.52 o 
  11   3   8       79.73       77.71      7.05 o 
  12   3   8       43.07       40.13      7.23 o 
 -12   4   8       75.15       76.11      5.11 o 
 -11   4   8       43.52       45.62      4.22 o 
 -10   4   8      308.99      296.63      8.51 o 
  -9   4   8       36.14       30.63      3.88 o 
  -8   4   8      439.89      422.37      9.34 o 
  -7   4   8       73.89       64.07      3.71 o 
  -6   4   8       12.63       10.55      2.19 o 
  -5   4   8      181.07      203.07      4.60 o 
  -4   4   8       18.40       15.37      1.26 o 
  -3   4   8      127.61      110.64      2.69 o 
  -2   4   8     1194.22     1215.07     16.84 o 
  -1   4   8      411.23      426.32      6.93 o 
   0   4   8      359.92      418.95      7.05 o 
   1   4   8      536.79      555.70      7.91 o 
   2   4   8      737.57      751.46     12.84 o 
   3   4   8      101.04      103.81      4.84 o 
   4   4   8      177.34      185.88      6.72 o 
   5   4   8      981.86      964.15     19.88 o 
   6   4   8      294.50      283.48     16.93 o 
   7   4   8      219.16      207.36      8.18 o 
   8   4   8      182.67      179.50      7.94 o 
   9   4   8       32.40       26.68      4.15 o 
  10   4   8       22.24       24.97      4.33 o 
  11   4   8        7.19        7.73      3.73 o 
 -12   5   8        9.83       17.13      3.66 o 
 -11   5   8       54.50       46.74      4.47 o 
 -10   5   8        7.73        1.64      2.99 o 
  -9   5   8      471.42      476.08     11.44 o 
  -8   5   8      109.24       99.31      4.27 o 
  -7   5   8      244.89      238.30      6.96 o 
  -6   5   8      283.51      266.24      7.18 o 
  -5   5   8      278.51      273.05     12.18 o 
  -4   5   8      104.13       99.55      3.57 o 
  -3   5   8      440.25      438.02      6.62 o 
  -2   5   8      292.82      294.33      5.49 o 
  -1   5   8      383.51      368.34      7.46 o 
   0   5   8      174.45      182.34      6.26 o 
   1   5   8     1048.76     1040.55     19.61 o 
   2   5   8      156.38      155.85      6.00 o 
   3   5   8      239.01      230.74     12.00 o 
   4   5   8      115.13      112.97      5.67 o 
   5   5   8      281.25      287.03      9.47 o 
   6   5   8      858.56      868.72     19.48 o 
   7   5   8       54.73       48.32      4.77 o 
   8   5   8      115.75      102.24      6.60 o 
   9   5   8       40.12       39.51     12.37 o 
  10   5   8       60.53       60.68      5.95 o 
 -11   6   8       43.88       58.93      6.35 o 
 -10   6   8      141.74      156.80      7.15 o 
  -9   6   8       32.38       33.23      3.33 o 
  -8   6   8       74.41       67.15      5.78 o 
  -7   6   8      152.84      149.76      5.25 o 
  -6   6   8       39.30       34.85      3.03 o 
  -5   6   8       26.63       28.31      3.20 o 
  -4   6   8       74.88       69.24      4.18 o 
  -3   6   8       95.46       96.23      4.06 o 
  -2   6   8       19.39       21.56      2.49 o 
  -1   6   8      599.90      595.49      8.88 o 
   0   6   8      454.68      437.54      8.23 o 
   1   6   8      630.70      631.63     10.71 o 
   2   6   8      647.79      649.09     14.92 o 
   3   6   8      232.90      230.47      8.21 o 
   4   6   8      376.39      344.40     10.61 o 
   5   6   8      237.26      221.36     12.57 o 
   6   6   8       88.47       82.84      5.86 o 
   7   6   8       65.36       63.97      7.70 o 
   8   6   8       87.63       82.28      7.27 o 
   9   6   8       34.85       30.59      6.34 o 
  -9   7   8      100.28       96.29      9.06 o 
  -8   7   8      105.79      107.32      6.44 o 
  -7   7   8       59.48       67.32      4.14 o 
  -6   7   8       90.18       86.38      4.44 o 
  -5   7   8       67.54       63.19      3.85 o 
  -4   7   8       24.74       29.91      3.07 o 
  -3   7   8      493.66      480.99      9.74 o 
  -2   7   8       62.53       58.08      4.78 o 
  -1   7   8      150.75      146.90      4.58 o 
   0   7   8       78.19       76.88      3.10 o 
   1   7   8      154.16      142.75      4.88 o 
   2   7   8      213.51      214.20      6.97 o 
   3   7   8      370.30      358.36     11.15 o 
   4   7   8      223.39      220.21      8.82 o 
   5   7   8       42.02       38.29      6.77 o 
   6   7   8       83.33       84.95      6.32 o 
   7   7   8        4.45        0.24      2.92 o 
   8   7   8       67.84       64.64      7.31 o 
  -7   8   8      164.40      188.34      9.81 o 
  -6   8   8       81.17       90.73      4.87 o 
  -5   8   8       63.78       60.68      4.11 o 
  -4   8   8       12.20       13.27      2.78 o 
  -3   8   8       29.12       32.34      3.62 o 
  -2   8   8       13.46       11.55      2.66 o 
  -1   8   8      106.48      110.18      4.66 o 
   0   8   8       26.93       26.10      2.95 o 
   1   8   8       68.96       65.59      4.76 o 
   2   8   8       47.04       38.86      3.93 o 
   3   8   8       52.38       59.17      9.39 o 
   4   8   8       17.77       19.77      4.08 o 
   5   8   8        7.00        6.18      4.67 o 
   6   8   8       97.46       91.04      7.04 o 
  -4   9   8        8.66       13.11      4.89 o 
  -3   9   8       25.22       27.08      3.48 o 
  -2   9   8        6.24       12.15      3.04 o 
  -1   9   8      207.28      251.00     10.54 o 
   0   9   8        8.38        9.77      5.02 o 
   1   9   8        0.05        3.54      3.01 o 
   2   9   8       22.00       25.53      4.02 o 
   3   9   8       34.19       51.54     16.78 o 
 -14   0   9       77.64       74.79      9.22 o 
 -13   0   9      119.40      136.07     10.86 o 
 -12   0   9       21.49       18.98      5.75 o 
 -11   0   9        1.15       -0.13      2.28 o 
 -10   0   9      796.82      760.23     16.37 o 
  -9   0   9      527.37      538.17     12.43 o 
  -8   0   9        0.15        0.69      1.90 o 
  -7   0   9      949.01      949.60     17.70 o 
  -6   0   9      640.23      663.47     17.57 o 
  -5   0   9      234.94      233.80      5.90 o 
  -4   0   9        1.13        2.37      1.32 o 
  -3   0   9      335.07      320.39      9.13 o 
  -2   0   9     6156.91     6560.24     96.93 o 
  -1   0   9     1049.31     1075.58     14.72 o 
   0   0   9     1751.76     1744.42     22.66 o 
   1   0   9      376.30      390.22      8.02 o 
   2   0   9      742.89      680.82     18.15 o 
   3   0   9      585.70      593.50     11.76 o 
   4   0   9        3.66        8.50      1.75 o 
   5   0   9       50.74       38.20      4.68 o 
   6   0   9      569.29      582.35     12.69 o 
   7   0   9      342.18      330.11      9.03 o 
   8   0   9       77.56       80.45      7.41 o 
   9   0   9        9.87       10.97      4.58 o 
  10   0   9       19.68       33.65      6.15 o 
  11   0   9        5.00        3.59      4.70 o 
  12   0   9        6.12       -0.28      4.16 o 
 -13   1   9       15.58       14.55      4.40 o 
 -12   1   9       76.37       75.80      4.59 o 
 -11   1   9      134.75      135.30      8.09 o 
 -10   1   9       57.25       55.20      3.88 o 
  -9   1   9      319.14      327.38      6.43 o 
  -8   1   9      147.07      160.20      4.06 o 
  -7   1   9       42.62       38.00      1.97 o 
  -6   1   9       74.56       91.39      2.62 o 
  -5   1   9      500.91      531.13      6.69 o 
  -4   1   9      416.22      443.68      5.62 o 
  -3   1   9     1043.27     1082.80     10.54 o 
  -2   1   9     2153.89     2198.89     24.63 o 
  -1   1   9     2122.04     2209.32     24.46 o 
   0   1   9      491.10      486.14      5.88 o 
   1   1   9      360.95      324.31      3.69 o 
   2   1   9      675.16      677.72      7.90 o 
   3   1   9      538.00      592.56      9.58 o 
   4   1   9      200.81      211.72     17.21 o 
   5   1   9      234.86      220.34     15.96 o 
   6   1   9      322.84      315.31      6.72 o 
   7   1   9      700.38      721.16     12.28 o 
   8   1   9      102.17      108.46      5.74 o 
   9   1   9       83.15       99.37      5.69 o 
  10   1   9       23.85       27.66      5.78 o 
  11   1   9       43.45       33.66      6.59 o 
  12   1   9       10.83       18.20      5.92 o 
 -13   2   9       16.27       24.61      3.50 o 
 -12   2   9       32.88       27.20      3.15 o 
 -11   2   9      259.32      242.15      7.37 o 
 -10   2   9      108.66      103.24      4.76 o 
  -9   2   9      598.00      605.60     11.71 o 
  -8   2   9       70.77       65.35      3.57 o 
  -7   2   9      544.30      556.11     12.55 o 
  -6   2   9      494.12      520.10      9.43 o 
  -5   2   9      226.92      216.50      5.23 o 
  -4   2   9      545.16      545.86      7.08 o 
  -3   2   9      265.25      292.03      4.51 o 
  -2   2   9       97.03       89.99      2.70 o 
  -1   2   9     1928.62     1993.16     20.10 o 
   0   2   9       53.74       63.15      1.70 o 
   1   2   9      114.81      128.63      2.39 o 
   2   2   9      602.59      646.29     10.62 o 
   3   2   9     1095.43     1215.20     21.67 o 
   4   2   9      598.51      588.27     12.60 o 
   5   2   9      161.99      146.05      4.94 o 
   6   2   9      883.38      853.75     13.95 o 
   7   2   9      302.61      328.30     21.85 o 
   8   2   9       93.00       94.45      5.46 o 
   9   2   9      386.65      370.59     14.74 o 
  10   2   9      233.87      231.78      9.05 o 
  11   2   9      180.51      196.16     12.50 o 
  12   2   9      116.47      131.77     11.20 o 
 -13   3   9       37.79       40.66      3.76 o 
 -12   3   9       21.80       28.20      3.12 o 
 -11   3   9       82.55       80.02      4.73 o 
 -10   3   9      185.15      187.44      7.77 o 
  -9   3   9       81.05       78.62      7.15 o 
  -8   3   9      141.95      139.81      6.17 o 
  -7   3   9       53.75       53.85      3.32 o 
  -6   3   9       46.70       56.20      4.55 o 
  -5   3   9       11.07       13.38      1.51 o 
  -4   3   9      222.17      220.01      5.59 o 
  -3   3   9     1965.55     2036.79     23.91 o 
  -2   3   9      288.01      318.62      5.08 o 
  -1   3   9      899.75      911.23     11.78 o 
   0   3   9      237.26      242.55      4.45 o 
   1   3   9      593.08      585.75     22.18 o 
   2   3   9      318.88      367.39      8.65 o 
   3   3   9      788.93      821.25     21.83 o 
   4   3   9       85.79       75.78      4.10 o 
   5   3   9      122.33      122.09      5.44 o 
   6   3   9      101.26      105.29      5.49 o 
   7   3   9      147.79      131.24      6.30 o 
   8   3   9      126.38      129.32      6.66 o 
   9   3   9       75.20       72.40      6.98 o 
  10   3   9        5.79        4.57      3.02 o 
  11   3   9        9.54       10.71      3.62 o 
  12   3   9        2.02       -0.98      4.27 o 
 -12   4   9       39.97       36.79      4.70 o 
 -11   4   9       40.20       40.89      4.08 o 
 -10   4   9      248.78      246.73      7.81 o 
  -9   4   9       85.63       89.06      7.29 o 
  -8   4   9       11.56       14.53      2.55 o 
  -7   4   9     1225.41     1209.32     28.79 o 
  -6   4   9      387.04      380.05      8.50 o 
  -5   4   9       71.10       68.62      2.86 o 
  -4   4   9      556.87      548.04      8.72 o 
  -3   4   9      301.48      293.26      4.71 o 
  -2   4   9       82.96       76.71      2.60 o 
  -1   4   9      365.18      382.57      8.67 o 
   0   4   9      251.19      261.11      7.13 o 
   1   4   9      131.26      152.39      4.09 o 
   2   4   9       78.62       76.06      3.52 o 
   3   4   9      233.95      240.19      7.44 o 
   4   4   9      197.20      230.21     14.44 o 
   5   4   9     1174.99     1145.16     22.65 o 
   6   4   9      269.07      247.64     11.48 o 
   7   4   9       47.29       42.91      4.39 o 
   8   4   9      239.94      231.79     18.65 o 
   9   4   9       75.45       70.98      5.73 o 
  10   4   9      167.57      187.22      8.80 o 
  11   4   9        9.82       16.01      4.20 o 
 -11   5   9       51.07       53.95      4.76 o 
 -10   5   9       38.29       34.66      3.91 o 
  -9   5   9      183.91      184.64      9.24 o 
  -8   5   9      281.03      280.10     10.37 o 
  -7   5   9       48.05       49.04      3.73 o 
  -6   5   9      444.92      424.32      9.56 o 
  -5   5   9       26.83       27.32      2.33 o 
  -4   5   9      192.01      196.34      5.01 o 
  -3   5   9       85.55       82.46      3.40 o 
  -2   5   9      161.95      155.01      4.10 o 
  -1   5   9      126.67      120.14      3.66 o 
   0   5   9       29.45       32.69      2.40 o 
   1   5   9     1214.94     1205.36     26.56 o 
   2   5   9     1034.75      977.52     19.40 o 
   3   5   9      719.30      694.02     15.44 o 
   4   5   9       71.50       62.43      4.55 o 
   5   5   9       56.37       54.61      4.63 o 
   6   5   9     1015.71      938.63     20.72 o 
   7   5   9       31.78       28.33      4.03 o 
   8   5   9      120.87      114.20      6.85 o 
   9   5   9       52.58       46.23      6.63 o 
  10   5   9       38.69       38.80      7.99 o 
 -10   6   9       13.11       16.44      3.77 o 
  -9   6   9       13.97       11.59      2.68 o 
  -8   6   9       62.99       61.39      3.97 o 
  -7   6   9       50.91       50.24      3.46 o 
  -6   6   9       14.98       14.40      2.87 o 
  -5   6   9      165.81      161.91      6.07 o 
  -4   6   9       97.29       89.22      3.85 o 
  -3   6   9      214.54      203.54      5.53 o 
  -2   6   9      288.32      285.12      6.88 o 
  -1   6   9      152.20      142.91      4.00 o 
   0   6   9      123.73      117.41      5.40 o 
   1   6   9      889.79      888.63     15.95 o 
   2   6   9      142.77      152.97      6.56 o 
   3   6   9       43.16       46.69      4.30 o 
   4   6   9       33.66       41.66      4.29 o 
   5   6   9      449.48      439.15     12.68 o 
   6   6   9      112.25      101.66      9.55 o 
   7   6   9       35.97       35.74      4.66 o 
   8   6   9       13.50        9.30      3.63 o 
   9   6   9        2.45       -4.20      3.07 o 
  -9   7   9       12.64       10.46      4.28 o 
  -8   7   9       98.41      100.94      5.01 o 
  -7   7   9       15.01       17.02      2.86 o 
  -6   7   9       61.19       56.83      3.81 o 
  -5   7   9      161.37      147.53      5.46 o 
  -4   7   9       51.70       50.36      4.41 o 
  -3   7   9      271.68      268.62      7.54 o 
  -2   7   9      301.49      287.54      7.14 o 
  -1   7   9      173.11      172.55      6.51 o 
   0   7   9       16.22       12.71      2.19 o 
   1   7   9       46.67       47.81      3.09 o 
   2   7   9      472.01      460.61     10.62 o 
   3   7   9      468.45      467.05     13.07 o 
   4   7   9       83.31       82.55     10.74 o 
   5   7   9       46.34       53.07      5.13 o 
   6   7   9       17.77       18.12      3.85 o 
   7   7   9       58.97       63.06      5.93 o 
   8   7   9       19.32       24.82      4.82 o 
  -7   8   9      109.82      126.55      8.40 o 
  -6   8   9       22.08       30.80      4.35 o 
  -5   8   9       54.24       55.61      4.36 o 
  -4   8   9       43.35       44.15      3.72 o 
  -3   8   9       76.36       75.61      4.42 o 
  -2   8   9       54.91       52.91      3.92 o 
  -1   8   9       39.18       41.40      3.17 o 
   0   8   9       11.75       13.82      2.72 o 
   1   8   9       42.54       36.81      4.00 o 
   2   8   9       78.69       82.49      6.76 o 
   3   8   9       83.26       77.02      5.08 o 
   4   8   9      224.40      230.86      9.64 o 
   5   8   9       85.22       98.73      7.01 o 
   6   8   9       32.20       41.95      6.83 o 
  -4   9   9       37.12       40.17      4.05 o 
  -3   9   9      154.76      163.18      6.36 o 
  -2   9   9       94.26      105.69      5.44 o 
  -1   9   9       80.22       83.79      8.29 o 
   0   9   9        7.57        8.44      3.54 o 
   1   9   9        2.30        2.10      3.08 o 
   2   9   9        4.47        1.71      3.08 o 
   3   9   9       79.82       90.13     10.17 o 
 -13   0  10       10.02       17.79      5.88 o 
 -12   0  10       14.95        6.40      4.97 o 
 -11   0  10       26.24       19.16      5.30 o 
 -10   0  10      271.96      260.24     22.70 o 
  -9   0  10       19.21       22.08      2.93 o 
  -8   0  10     2657.57     2637.24     43.18 o 
  -7   0  10       16.51       21.68      4.29 o 
  -6   0  10       27.29       42.82      2.72 o 
  -5   0  10      162.53      156.52      4.62 o 
  -4   0  10      362.61      341.58      9.23 o 
  -3   0  10      238.26      233.28      4.56 o 
  -2   0  10     1602.40     1642.81     26.41 o 
  -1   0  10     2687.08     2696.30     34.18 o 
   0   0  10     1415.74     1385.43     18.60 o 
   1   0  10     2913.52     2901.61     44.78 o 
   2   0  10     2850.29     2976.05     46.12 o 
   3   0  10       99.19      108.10      5.75 o 
   4   0  10      248.82      241.88      6.73 o 
   5   0  10      381.14      416.17      9.90 o 
   6   0  10       27.92       34.50      3.68 o 
   7   0  10      114.75      139.05      5.72 o 
   8   0  10       31.86       19.12      5.37 o 
   9   0  10      129.07      150.42     10.40 o 
  10   0  10       96.52      107.11      9.24 o 
  11   0  10       40.18       32.77      6.54 o 
  12   0  10        5.70        5.40      5.29 o 
 -13   1  10       14.80       20.71      4.45 o 
 -12   1  10       52.71       51.31      5.22 o 
 -11   1  10      246.08      240.12      9.54 o 
 -10   1  10      169.46      172.90      5.80 o 
  -9   1  10      718.86      674.56     12.37 o 
  -8   1  10      265.61      267.67      5.37 o 
  -7   1  10      133.31      129.58      3.48 o 
  -6   1  10      107.41      110.75      3.49 o 
  -5   1  10      371.96      368.59      5.14 o 
  -4   1  10      124.54      139.63      2.58 o 
  -3   1  10     1653.04     1753.64     16.33 o 
  -2   1  10     1256.90     1315.61     14.85 o 
  -1   1  10     2207.44     2218.19     24.69 o 
   0   1  10      642.51      661.37      7.67 o 
   1   1  10     1096.53     1116.30     10.11 o 
   2   1  10      861.24      898.44     10.13 o 
   3   1  10      912.06      950.45     14.15 o 
   4   1  10      325.86      370.67      8.78 o 
   5   1  10      276.31      256.78      7.56 o 
   6   1  10      167.68      200.77      5.31 o 
   7   1  10      295.97      307.47      8.94 o 
   8   1  10      590.66      592.34     14.27 o 
   9   1  10       21.28       21.21      3.46 o 
  10   1  10      151.52      150.42     10.91 o 
  11   1  10       53.28       54.57      8.14 o 
  12   1  10       10.10       11.05      5.48 o 
 -13   2  10        8.41       11.55      3.12 o 
 -12   2  10       24.37       32.80      3.18 o 
 -11   2  10       22.84       28.23      3.23 o 
 -10   2  10       54.19       53.31      4.43 o 
  -9   2  10      122.05      114.63      4.84 o 
  -8   2  10      256.79      264.31      6.79 o 
  -7   2  10       17.33       20.46      2.00 o 
  -6   2  10      176.60      183.60      4.41 o 
  -5   2  10      412.56      403.33      6.77 o 
  -4   2  10      176.34      191.07      3.63 o 
  -3   2  10      622.76      627.62      7.88 o 
  -2   2  10      409.46      420.48      7.78 o 
  -1   2  10      621.93      628.01      7.54 o 
   0   2  10      435.39      478.93      6.09 o 
   1   2  10      469.87      499.55      7.24 o 
   2   2  10     1259.46     1364.39     19.60 o 
   3   2  10      511.79      498.35     10.94 o 
   4   2  10       86.38       82.22      4.11 o 
   5   2  10      264.64      274.56      6.09 o 
   6   2  10       92.88       93.83      3.58 o 
   7   2  10      383.07      375.15     15.24 o 
   8   2  10       33.03       33.69      3.93 o 
   9   2  10       30.35       25.30      3.81 o 
  10   2  10      219.79      235.35     16.48 o 
  11   2  10      120.24      136.88     11.13 o 
  12   2  10       20.32       18.78      5.98 o 
 -13   3  10       81.89       91.28      7.90 o 
 -12   3  10       65.28       70.16      4.15 o 
 -11   3  10       64.04       62.67      6.41 o 
 -10   3  10      168.24      167.29      6.09 o 
  -9   3  10      286.27      292.02      9.41 o 
  -8   3  10      579.63      532.90     10.59 o 
  -7   3  10       47.25       50.85      3.22 o 
  -6   3  10      282.49      301.21      7.65 o 
  -5   3  10      285.97      284.03      5.65 o 
  -4   3  10      160.67      161.57      3.96 o 
  -3   3  10      479.60      524.11      8.18 o 
  -2   3  10       43.87       53.43      1.57 o 
  -1   3  10      461.19      516.68      6.62 o 
   0   3  10       92.43       93.22      2.19 o 
   1   3  10      297.83      297.24      6.98 o 
   2   3  10     1093.66     1124.42     17.14 o 
   3   3  10      176.25      189.90      6.23 o 
   4   3  10       82.22       82.52      8.14 o 
   5   3  10       26.05       26.17      3.14 o 
   6   3  10       80.04       76.63      4.84 o 
   7   3  10       29.80       30.05      3.70 o 
   8   3  10       38.87       37.70      4.19 o 
   9   3  10       73.87       73.96      9.50 o 
  10   3  10        4.21       -0.55      2.99 o 
  11   3  10       51.74       44.52      5.41 o 
 -12   4  10       97.29       95.25      5.80 o 
 -11   4  10      107.21      109.37      6.31 o 
 -10   4  10      109.85      101.54      9.91 o 
  -9   4  10      326.91      302.94     15.38 o 
  -8   4  10      265.71      258.06      7.42 o 
  -7   4  10      234.88      234.22      6.72 o 
  -6   4  10      349.43      339.98      9.70 o 
  -5   4  10      155.24      151.24      4.14 o 
  -4   4  10      300.91      288.52      5.90 o 
  -3   4  10      646.44      659.23     10.12 o 
  -2   4  10       81.97       88.81      3.35 o 
  -1   4  10      447.62      441.98      7.26 o 
   0   4  10       61.87       71.10      3.63 o 
   1   4  10      437.21      458.60      9.68 o 
   2   4  10      137.94      122.30      4.36 o 
   3   4  10      286.20      269.83      8.02 o 
   4   4  10      736.98      687.82     15.22 o 
   5   4  10      980.66      912.57     19.23 o 
   6   4  10      394.13      403.84     11.54 o 
   7   4  10        9.57       11.79      3.27 o 
   8   4  10      119.38      113.06      8.38 o 
   9   4  10       35.57       32.92      4.40 o 
  10   4  10       87.60       85.47      6.48 o 
  11   4  10      131.23      138.20      8.35 o 
 -11   5  10        4.29        2.17      2.73 o 
 -10   5  10       16.12       14.59      3.23 o 
  -9   5  10        3.17        1.20      2.50 o 
  -8   5  10      419.32      423.05     12.23 o 
  -7   5  10      317.47      317.64      8.36 o 
  -6   5  10       82.28       93.58      4.66 o 
  -5   5  10      350.10      361.25      7.13 o 
  -4   5  10      284.69      281.54      6.20 o 
  -3   5  10      252.40      255.99      6.23 o 
  -2   5  10      538.67      537.92      9.32 o 
  -1   5  10      208.12      194.33      5.67 o 
   0   5  10       57.17       58.13      3.63 o 
   1   5  10       12.32       12.39      1.90 o 
   2   5  10      121.94      131.29      6.86 o 
   3   5  10      272.27      274.80      9.58 o 
   4   5  10      694.55      671.95     27.14 o 
   5   5  10       26.11       20.41      3.48 o 
   6   5  10      218.15      213.03     10.94 o 
   7   5  10      176.42      169.64      7.90 o 
   8   5  10      181.71      191.77      8.67 o 
   9   5  10       30.93       29.15      4.77 o 
  10   5  10       51.24       48.28      5.52 o 
 -10   6  10       19.39       20.71      3.81 o 
  -9   6  10       26.18       25.67      3.13 o 
  -8   6  10      128.54      118.49      5.03 o 
  -7   6  10       14.29       12.00      2.81 o 
  -6   6  10      318.35      320.21      8.69 o 
  -5   6  10       48.08       52.11      5.32 o 
  -4   6  10      187.99      175.64      5.23 o 
  -3   6  10      328.53      331.04      7.31 o 
  -2   6  10       88.03       91.06      4.15 o 
  -1   6  10      765.59      745.37     12.34 o 
   0   6  10     1172.72     1129.81     16.09 o 
   1   6  10      231.50      233.10      6.95 o 
   2   6  10      109.46      110.24      4.85 o 
   3   6  10      358.19      341.73     10.35 o 
   4   6  10       32.47       33.63      4.02 o 
   5   6  10        7.90       13.92      3.30 o 
   6   6  10      125.57      114.17      8.89 o 
   7   6  10       33.22       26.34      5.79 o 
   8   6  10       54.27       55.60     13.88 o 
   9   6  10        8.96       12.19      3.90 o 
  -9   7  10       84.57       97.10      5.13 o 
  -8   7  10       37.53       40.53      3.68 o 
  -7   7  10       37.25       48.17      8.54 o 
  -6   7  10       14.14       13.79      2.72 o 
  -5   7  10        8.37       11.49      2.60 o 
  -4   7  10       69.12       73.36      7.57 o 
  -3   7  10       65.74       65.34      3.77 o 
  -2   7  10      175.52      173.66      5.65 o 
  -1   7  10       18.77       19.98      2.78 o 
   0   7  10        4.21        5.01      2.91 o 
   1   7  10       43.10       42.34      5.07 o 
   2   7  10      132.17      130.12      5.68 o 
   3   7  10       83.68       80.31      5.62 o 
   4   7  10       54.14       48.76      9.15 o 
   5   7  10       10.57        8.94      3.28 o 
   6   7  10      196.32      187.08      8.86 o 
   7   7  10       79.71       83.99      6.57 o 
   8   7  10      195.64      207.11      9.97 o 
  -7   8  10       28.65       34.70      3.76 o 
  -6   8  10       25.51       29.98      3.51 o 
  -5   8  10        5.32        8.95      2.73 o 
  -4   8  10       11.35       17.77      3.07 o 
  -3   8  10      134.24      137.99      5.60 o 
  -2   8  10      106.47      106.81      5.18 o 
  -1   8  10       56.99       54.91      3.58 o 
   0   8  10       14.46       15.10      3.29 o 
   1   8  10       13.31       19.98      3.48 o 
   2   8  10       93.05       91.95      7.10 o 
   3   8  10       31.75       27.57      6.36 o 
   4   8  10       65.68       71.77      6.08 o 
   5   8  10       12.15       10.45      3.87 o 
   6   8  10        7.96        5.17      3.65 o 
  -3   9  10       40.10       58.31      4.46 o 
  -2   9  10      109.05      125.80      6.00 o 
  -1   9  10       77.16       79.45      6.74 o 
   0   9  10       20.82       21.41      6.22 o 
   1   9  10       47.00       42.73      4.67 o 
   2   9  10       15.78       15.43      4.25 o 
 -13   0  11       13.89       12.10      5.42 o 
 -12   0  11       14.68        3.63      4.66 o 
 -11   0  11       16.60       23.51      5.75 o 
 -10   0  11        6.16        3.43      3.97 o 
  -9   0  11     1974.13     1847.54     38.71 o 
  -8   0  11      165.15      183.35     10.20 o 
  -7   0  11      181.62      172.14      9.61 o 
  -6   0  11      833.91      826.88     15.45 o 
  -5   0  11        8.41       10.45      1.55 o 
  -4   0  11       64.20       54.25      3.22 o 
  -3   0  11      702.74      726.01     12.58 o 
  -2   0  11     1339.60     1430.53     23.59 o 
  -1   0  11       69.58       69.95      2.64 o 
   0   0  11       93.17       89.93      3.07 o 
   1   0  11      128.89      136.14      8.02 o 
   2   0  11     3147.46     3263.58     50.51 o 
   3   0  11      875.30      935.93     24.57 o 
   4   0  11      412.10      463.26     14.72 o 
   5   0  11      281.98      249.74      7.35 o 
   6   0  11      148.85      151.67      5.88 o 
   7   0  11       25.89       23.49      3.35 o 
   8   0  11      168.56      148.05      7.99 o 
   9   0  11       11.41        5.59      3.98 o 
  10   0  11       77.55       78.42      8.39 o 
  11   0  11        0.16        5.44      4.77 o 
 -13   1  11       19.43       22.06      7.62 o 
 -12   1  11      111.18       88.71      6.46 o 
 -11   1  11       12.72       12.09      2.61 o 
 -10   1  11       68.48       72.82      4.09 o 
  -9   1  11        4.97        6.57      2.09 o 
  -8   1  11      391.23      368.69      8.31 o 
  -7   1  11      409.02      416.91     11.39 o 
  -6   1  11      705.07      769.64      9.28 o 
  -5   1  11      612.33      636.03      7.77 o 
  -4   1  11     2009.43     2186.92     22.05 o 
  -3   1  11      391.17      393.30      4.74 o 
  -2   1  11       62.22       56.67      2.01 o 
  -1   1  11     1061.77     1183.95     14.26 o 
   0   1  11     2006.10     2067.13     21.50 o 
   1   1  11      307.45      323.55      4.24 o 
   2   1  11      145.68      149.14      2.62 o 
   3   1  11      114.61      136.63      3.42 o 
   4   1  11      591.64      640.59     12.41 o 
   5   1  11      106.61       97.82      3.61 o 
   6   1  11      427.68      430.00     11.00 o 
   7   1  11       70.40       83.79      3.81 o 
   8   1  11      188.55      188.70      8.93 o 
   9   1  11      218.89      226.32      8.62 o 
  10   1  11       33.43       29.61      6.04 o 
  11   1  11        8.56       12.33      5.76 o 
  12   1  11       47.39       63.80      9.05 o 
 -13   2  11       64.18       62.75      6.15 o 
 -12   2  11        1.96        4.65      2.52 o 
 -11   2  11       52.01       51.01      8.56 o 
 -10   2  11        8.30        7.25      2.38 o 
  -9   2  11      508.95      497.69     10.44 o 
  -8   2  11      813.94      786.93     13.79 o 
  -7   2  11      196.48      185.20      6.13 o 
  -6   2  11      171.68      157.89      4.13 o 
  -5   2  11      230.15      239.81      5.48 o 
  -4   2  11      297.97      304.50      4.92 o 
  -3   2  11      180.61      185.31      3.60 o 
  -2   2  11      459.07      459.66      8.44 o 
  -1   2  11      557.73      608.22      8.60 o 
   0   2  11      165.57      166.56      3.07 o 
   1   2  11      102.78      102.58      4.56 o 
   2   2  11      842.36      852.56     13.48 o 
   3   2  11       32.23       32.79      2.22 o 
   4   2  11      449.48      424.74     10.52 o 
   5   2  11       50.29       47.09      3.35 o 
   6   2  11      152.33      158.61      4.77 o 
   7   2  11      236.61      244.60      8.49 o 
   8   2  11      884.24      849.68     18.94 o 
   9   2  11       80.92       78.50      5.57 o 
  10   2  11       77.28       81.63      5.99 o 
  11   2  11       65.00       78.97      8.86 o 
 -13   3  11        3.19        7.14      3.34 o 
 -12   3  11       11.49        9.88      2.58 o 
 -11   3  11      101.96      101.31      6.00 o 
 -10   3  11       42.62       37.44      3.48 o 
  -9   3  11      444.01      413.18      9.59 o 
  -8   3  11      122.87      126.48      4.31 o 
  -7   3  11      306.58      314.04      7.56 o 
  -6   3  11      278.03      278.63      6.88 o 
  -5   3  11      222.29      226.79      4.92 o 
  -4   3  11       10.88       10.39      1.36 o 
  -3   3  11      216.18      209.88      4.06 o 
  -2   3  11      126.64      125.39      2.45 o 
  -1   3  11      385.86      381.40      5.33 o 
   0   3  11       44.13       41.95      1.89 o 
   1   3  11      238.60      269.25      6.73 o 
   2   3  11       39.69       49.79      3.93 o 
   3   3  11      339.14      367.07     20.20 o 
   4   3  11       26.31       25.04      2.92 o 
   5   3  11      315.58      306.53      9.08 o 
   6   3  11       99.84      101.31      5.49 o 
   7   3  11        7.33       12.80      3.07 o 
   8   3  11      142.24      134.73      6.79 o 
   9   3  11       55.21       56.25      5.16 o 
  10   3  11       39.51       39.09      4.87 o 
  11   3  11       77.46       91.47      7.27 o 
 -12   4  11       15.95       15.23      3.10 o 
 -11   4  11       15.23       18.05      2.86 o 
 -10   4  11        6.60        8.93      3.36 o 
  -9   4  11      617.77      618.00     12.55 o 
  -8   4  11       64.85       54.79      4.06 o 
  -7   4  11       39.11       36.71      3.23 o 
  -6   4  11      334.70      335.92      6.64 o 
  -5   4  11      728.08      724.05     10.94 o 
  -4   4  11      741.47      738.35     11.09 o 
  -3   4  11      214.36      225.41      5.28 o 
  -2   4  11      239.68      253.04      4.82 o 
  -1   4  11      302.18      296.65      4.75 o 
   0   4  11      666.73      638.27      8.21 o 
   1   4  11      630.53      639.63     12.23 o 
   2   4  11      110.12      101.80      4.08 o 
   3   4  11      291.33      316.30      8.87 o 
   4   4  11      208.55      204.99      7.33 o 
   5   4  11      141.25      151.25      9.08 o 
   6   4  11      724.39      684.48     16.25 o 
   7   4  11      197.96      200.14      8.14 o 
   8   4  11      193.36      187.18      9.48 o 
   9   4  11       83.61       95.48      6.54 o 
  10   4  11       17.84       16.59      4.01 o 
  11   4  11       36.42       32.41      5.07 o 
 -11   5  11       12.60       10.57      3.31 o 
 -10   5  11      169.85      181.26      7.37 o 
  -9   5  11        9.66        6.53      2.66 o 
  -8   5  11       90.23       85.90      4.88 o 
  -7   5  11      375.97      380.87      9.36 o 
  -6   5  11       95.43      109.27      5.01 o 
  -5   5  11     1137.61     1116.69     15.63 o 
  -4   5  11       96.33       90.64      5.55 o 
  -3   5  11      331.35      319.44      7.36 o 
  -2   5  11      215.48      216.68      5.58 o 
  -1   5  11      224.84      230.41      6.18 o 
   0   5  11      147.33      157.92      4.43 o 
   1   5  11        2.92        3.46      2.23 o 
   2   5  11      995.06      994.90     14.68 o 
   3   5  11      448.15      431.00     11.36 o 
   4   5  11       42.71       40.31      9.17 o 
   5   5  11       26.98       30.57      3.87 o 
   6   5  11      233.03      216.42      8.63 o 
   7   5  11       28.58       32.64      4.26 o 
   8   5  11       36.42       36.01      4.67 o 
   9   5  11       76.03       70.39      6.12 o 
  10   5  11      119.21      129.52     12.52 o 
 -10   6  11       38.74       48.14      4.71 o 
  -9   6  11       80.69       83.31      4.55 o 
  -8   6  11       12.06       17.67      3.26 o 
  -7   6  11      323.13      338.84      9.27 o 
  -6   6  11       24.44       31.26      3.52 o 
  -5   6  11       43.63       38.15      3.66 o 
  -4   6  11      689.08      669.58     11.36 o 
  -3   6  11     1067.07     1084.21     16.00 o 
  -2   6  11      132.35      126.67      4.70 o 
  -1   6  11       90.66       94.65      7.06 o 
   0   6  11      276.41      271.84      8.06 o 
   1   6  11       82.46       83.32      4.96 o 
   2   6  11      156.90      154.65      5.70 o 
   3   6  11       37.08       42.29      4.04 o 
   4   6  11       61.15       60.74      6.17 o 
   5   6  11       56.35       55.85      6.35 o 
   6   6  11        1.44        2.08      2.96 o 
   7   6  11       31.17       37.83      5.64 o 
   8   6  11       28.67       26.74      4.68 o 
   9   6  11       13.35        9.77      4.09 o 
  -9   7  11       49.47       50.54      4.19 o 
  -8   7  11       10.02        9.45      4.49 o 
  -7   7  11       15.33       15.55      2.86 o 
  -6   7  11       56.13       54.67      3.93 o 
  -5   7  11       32.24       29.21      4.27 o 
  -4   7  11        5.00        5.43      2.81 o 
  -3   7  11      184.55      188.99      5.90 o 
  -2   7  11       83.57       89.68      4.48 o 
  -1   7  11      176.81      166.74      5.68 o 
   0   7  11       57.08       58.70      4.62 o 
   1   7  11        0.62       -0.95      2.44 o 
   2   7  11       40.24       26.40      4.52 o 
   3   7  11      244.60      249.00      7.89 o 
   4   7  11      193.86      203.73      8.54 o 
   5   7  11        2.31        0.59      2.85 o 
   6   7  11       32.51       21.22      8.22 o 
   7   7  11        4.70        7.88      3.73 o 
  -7   8  11        0.88        0.21      3.23 o 
  -6   8  11       51.72       55.07      4.21 o 
  -5   8  11       84.41       84.04      4.94 o 
  -4   8  11       34.77       38.20      3.77 o 
  -3   8  11       55.96       58.95      4.27 o 
  -2   8  11      139.14      142.54      5.81 o 
  -1   8  11       35.26       35.58      3.15 o 
   0   8  11       17.32       17.11      3.04 o 
   1   8  11       13.21       16.39      4.42 o 
   2   8  11      165.02      176.94      9.21 o 
   3   8  11      122.83      103.02      7.77 o 
   4   8  11       97.83      102.87      8.12 o 
   5   8  11       26.29       38.36      5.14 o 
  -3   9  11      205.44      217.62      7.51 o 
  -2   9  11       18.40       21.29      4.60 o 
  -1   9  11       87.53       89.58      7.73 o 
   0   9  11        7.18       10.75      3.51 o 
   1   9  11       26.28       31.78      4.41 o 
 -13   0  12        0.22        1.18      4.62 o 
 -12   0  12       31.04       19.49      5.94 o 
 -11   0  12        4.41        1.03      4.30 o 
 -10   0  12       44.03       45.03      6.47 o 
  -9   0  12       46.18       47.03      6.55 o 
  -8   0  12      253.43      241.32      7.13 o 
  -7   0  12      160.48      157.10      5.31 o 
  -6   0  12      292.22      289.20      9.31 o 
  -5   0  12        0.43        1.78      1.32 o 
  -4   0  12       69.47       65.38      2.52 o 
  -3   0  12       58.25       67.85      2.52 o 
  -2   0  12     2468.86     2734.68     42.66 o 
  -1   0  12     5500.13     5540.11     68.32 o 
   0   0  12      586.43      639.14     10.85 o 
   1   0  12      447.95      493.69     18.77 o 
   2   0  12      327.45      296.51      8.89 o 
   3   0  12      419.51      446.19     14.38 o 
   4   0  12      478.61      513.47     16.07 o 
   5   0  12      793.56      860.92     24.07 o 
   6   0  12      277.51      286.59     17.59 o 
   7   0  12      169.71      175.79      9.60 o 
   8   0  12      140.08      140.99      7.83 o 
   9   0  12       55.74       62.52      7.41 o 
 -13   1  12       20.82       31.93      9.37 o 
 -12   1  12        0.77        4.01      3.26 o 
 -11   1  12       35.43       42.50      4.83 o 
 -10   1  12      137.39      141.94      6.12 o 
  -9   1  12      574.11      552.08     10.91 o 
  -8   1  12        1.03        6.23      1.97 o 
  -7   1  12     1166.66     1145.70     17.58 o 
  -6   1  12      293.42      284.39      4.56 o 
  -5   1  12       29.41       26.72      1.33 o 
  -4   1  12      205.38      219.80      3.52 o 
  -3   1  12      678.27      686.13      8.15 o 
  -2   1  12     2212.19     2231.37     22.58 o 
  -1   1  12     1566.52     1607.52     18.79 o 
   0   1  12      954.75     1047.17     15.34 o 
   1   1  12      311.62      297.75      4.11 o 
   2   1  12      315.78      308.59      3.95 o 
   3   1  12      222.56      234.32      4.92 o 
   4   1  12       93.80      105.42      3.71 o 
   5   1  12      262.26      264.57      6.27 o 
   6   1  12      838.12      851.18     17.83 o 
   7   1  12       10.17        8.47      2.03 o 
   8   1  12      298.22      291.72      9.55 o 
   9   1  12      108.56      114.46      6.31 o 
  10   1  12       45.51       47.59      7.23 o 
  11   1  12       29.98       47.25      7.76 o 
 -13   2  12       72.13       80.45      6.82 o 
 -12   2  12       11.10       19.81      4.21 o 
 -11   2  12       82.73       82.78      4.65 o 
 -10   2  12       78.88       71.03      4.25 o 
  -9   2  12      181.88      169.78      5.76 o 
  -8   2  12      598.16      577.05     11.18 o 
  -7   2  12      322.71      319.29      6.45 o 
  -6   2  12      337.84      299.53      5.99 o 
  -5   2  12      213.22      225.46      5.97 o 
  -4   2  12      586.60      594.72      7.89 o 
  -3   2  12       96.98       94.26      2.59 o 
  -2   2  12      961.29      981.17     15.10 o 
  -1   2  12      250.70      265.08      4.94 o 
   0   2  12      307.23      342.95      5.00 o 
   1   2  12      204.03      226.01      4.94 o 
   2   2  12      578.39      598.55      7.51 o 
   3   2  12      747.80      752.22     11.16 o 
   4   2  12       34.21       32.34      3.14 o 
   5   2  12       14.60       15.41      2.49 o 
   6   2  12      160.08      152.18      4.79 o 
   7   2  12       66.86       66.65      4.85 o 
   8   2  12      424.13      422.61     15.36 o 
   9   2  12       63.60       75.63      5.59 o 
  10   2  12       89.68       89.45      6.37 o 
  11   2  12      200.29      202.56     13.44 o 
 -12   3  12       62.85       56.85      5.95 o 
 -11   3  12       20.00       24.02      3.33 o 
 -10   3  12       63.26       53.03      3.99 o 
  -9   3  12       29.99       32.46      3.30 o 
  -8   3  12      297.26      293.55      6.60 o 
  -7   3  12      943.49      937.39     13.61 o 
  -6   3  12      242.11      250.74      5.67 o 
  -5   3  12      734.68      729.47      9.58 o 
  -4   3  12      226.62      234.24      4.51 o 
  -3   3  12       42.56       47.56      2.11 o 
  -2   3  12       84.03       81.47      2.82 o 
  -1   3  12      217.82      228.79      3.83 o 
   0   3  12      153.95      157.53      3.07 o 
   1   3  12      150.58      147.43      4.97 o 
   2   3  12      135.86      130.75      4.60 o 
   3   3  12      143.35      143.38      5.49 o 
   4   3  12      632.01      637.05     14.20 o 
   5   3  12       75.25       72.81      4.71 o 
   6   3  12      261.35      248.33      8.54 o 
   7   3  12       19.12       17.75      3.39 o 
   8   3  12        7.78        4.54      3.50 o 
   9   3  12        2.88        0.56      2.83 o 
  10   3  12      109.36      113.66      7.23 o 
  11   3  12        7.49        6.43      3.70 o 
 -12   4  12       29.50       29.88      3.51 o 
 -11   4  12       61.23       65.12      4.75 o 
 -10   4  12       77.25       86.83      5.08 o 
  -9   4  12      173.40      180.45      8.45 o 
  -8   4  12       46.13       46.20      3.70 o 
  -7   4  12      229.76      220.54      7.07 o 
  -6   4  12      174.86      160.89      4.60 o 
  -5   4  12      263.33      251.79      5.71 o 
  -4   4  12      137.90      126.02      4.01 o 
  -3   4  12      457.83      468.35     14.33 o 
  -2   4  12      192.19      186.04      4.47 o 
  -1   4  12       78.85       73.07      2.24 o 
   0   4  12      406.64      423.45      7.41 o 
   1   4  12      309.32      320.75      6.42 o 
   2   4  12       98.52      101.38      3.68 o 
   3   4  12       35.80       38.82      3.45 o 
   4   4  12      128.26      129.67      5.88 o 
   5   4  12      166.21      154.84      6.80 o 
   6   4  12       93.51       85.98      5.60 o 
   7   4  12       16.61       20.31      5.78 o 
   8   4  12      106.63      110.60      6.57 o 
   9   4  12       37.42       33.68      4.72 o 
  10   4  12       11.43       10.26      3.97 o 
 -11   5  12        6.17       11.97      3.29 o 
 -10   5  12       66.09       69.56     10.73 o 
  -9   5  12       10.46       14.90      3.51 o 
  -8   5  12       65.54       64.17      4.45 o 
  -7   5  12       20.67       15.42      2.94 o 
  -6   5  12      214.59      206.79      6.76 o 
  -5   5  12      440.30      442.87      8.36 o 
  -4   5  12       77.33       74.35      4.08 o 
  -3   5  12      124.15      131.97      5.92 o 
  -2   5  12      645.15      606.70     12.49 o 
  -1   5  12      106.95      105.62      9.45 o 
   0   5  12      129.53      128.88      5.95 o 
   1   5  12        6.20        4.89      2.27 o 
   2   5  12       60.75       64.14      4.36 o 
   3   5  12      219.77      212.49      9.79 o 
   4   5  12       22.65       29.21      3.74 o 
   5   5  12      176.87      170.89     13.33 o 
   6   5  12       64.75       55.72      4.93 o 
   7   5  12       58.97       55.76     10.09 o 
   8   5  12       75.40       68.70      5.82 o 
   9   5  12       48.60       49.47      5.46 o 
 -10   6  12       38.79       41.48      3.91 o 
  -9   6  12       11.74       17.91      2.94 o 
  -8   6  12       30.91       28.46      3.93 o 
  -7   6  12       74.50       72.16      6.28 o 
  -6   6  12       28.59       33.50      4.75 o 
  -5   6  12      711.43      696.03     14.03 o 
  -4   6  12        3.40        1.51      2.07 o 
  -3   6  12      804.79      828.47     14.31 o 
  -2   6  12       11.51       13.89      2.52 o 
  -1   6  12       32.74       32.36      3.59 o 
   0   6  12       43.92       41.45      3.98 o 
   1   6  12      254.07      250.20      8.09 o 
   2   6  12      390.34      358.36      8.86 o 
   3   6  12      159.08      151.29      7.17 o 
   4   6  12       69.13       67.99      5.22 o 
   5   6  12       25.92       24.44      3.90 o 
   6   6  12        4.85        2.01      3.46 o 
   7   6  12       76.74       65.72      5.78 o 
   8   6  12       12.91       17.16      4.09 o 
  -8   7  12        4.00        4.00      2.49 o 
  -7   7  12       23.17       25.82      3.28 o 
  -6   7  12       55.55       52.26      4.46 o 
  -5   7  12       66.06       75.03      4.98 o 
  -4   7  12       70.67       78.53      6.13 o 
  -3   7  12      183.47      175.57      5.82 o 
  -2   7  12      227.97      225.66      6.67 o 
  -1   7  12       37.98       36.66      3.36 o 
   0   7  12      162.16      169.24      9.32 o 
   1   7  12      146.08      135.29      6.41 o 
   2   7  12      144.83      144.20      8.00 o 
   3   7  12      194.34      174.71      8.93 o 
   4   7  12       17.23       20.58      3.88 o 
   5   7  12        0.30       -1.89      2.90 o 
   6   7  12        5.86        8.58      3.62 o 
   7   7  12       57.36       67.62      9.97 o 
  -6   8  12       28.23       31.13      3.59 o 
  -5   8  12       74.20       77.23      5.26 o 
  -4   8  12        9.35       16.55      3.06 o 
  -3   8  12      129.34      129.44      5.63 o 
  -2   8  12       10.38       15.88      3.02 o 
  -1   8  12       68.52       75.71      4.13 o 
   0   8  12        1.80       -0.54      2.40 o 
   1   8  12      108.37      119.23      7.90 o 
   2   8  12      211.99      204.49      9.96 o 
   3   8  12      133.99      116.36      8.25 o 
   4   8  12      144.37      151.55     10.71 o 
   5   8  12       59.13       46.15      8.67 o 
  -1   9  12       59.15       69.21      5.75 o 
   0   9  12       13.52       21.59      5.61 o 
 -13   0  13       28.59       38.24      7.39 o 
 -12   0  13       18.32       15.01      5.56 o 
 -11   0  13      196.62      194.56     12.15 o 
 -10   0  13       11.78        9.44      4.40 o 
  -9   0  13        3.51        8.66      4.33 o 
  -8   0  13       48.95       45.17      3.54 o 
  -7   0  13      626.24      645.43     13.20 o 
  -6   0  13      687.97      698.19     13.63 o 
  -5   0  13      511.36      449.57      9.38 o 
  -4   0  13       23.49       25.57      3.68 o 
  -3   0  13      439.51      473.14     10.24 o 
  -2   0  13     1093.13     1051.34     18.61 o 
  -1   0  13       34.45       44.64      4.36 o 
   0   0  13     3594.15     3756.75     47.44 o 
   1   0  13        3.01        4.55      1.67 o 
   2   0  13     1584.69     1720.31     30.07 o 
   3   0  13      289.39      299.91     16.57 o 
   4   0  13      400.74      440.94     14.74 o 
   5   0  13        2.93        2.04      2.47 o 
   6   0  13      200.95      216.99      9.99 o 
   7   0  13       50.76       53.96      5.74 o 
   8   0  13      108.90      119.20      8.12 o 
 -13   1  13       12.76       14.34      4.17 o 
 -12   1  13       49.12       44.81      5.35 o 
 -11   1  13       55.28       49.63      5.13 o 
 -10   1  13       19.32       11.67      4.27 o 
  -9   1  13      139.73      128.82      4.91 o 
  -8   1  13      541.88      523.16     10.84 o 
  -7   1  13      167.45      159.78      5.02 o 
  -6   1  13      346.30      344.72      6.32 o 
  -5   1  13      730.45      749.20      8.97 o 
  -4   1  13      614.57      633.26      7.70 o 
  -3   1  13     1257.92     1277.57     13.86 o 
  -2   1  13     2547.07     2450.39     24.75 o 
  -1   1  13     1005.28     1032.04     13.02 o 
   0   1  13       93.56      100.66      2.87 o 
   1   1  13       60.08       59.67      1.85 o 
   2   1  13      190.67      203.95      3.38 o 
   3   1  13     1017.36     1107.68     14.02 o 
   4   1  13       20.54       20.83      2.10 o 
   5   1  13      131.26      138.29      8.07 o 
   6   1  13      526.70      492.68      9.72 o 
   7   1  13      128.37      132.64      7.47 o 
   8   1  13       38.09       37.76      4.17 o 
   9   1  13       13.73       17.64      3.50 o 
  10   1  13       15.63       22.04      5.92 o 
  11   1  13       45.19       46.45      7.75 o 
 -13   2  13       32.42       28.78      6.33 o 
 -12   2  13        0.67       -0.50      3.26 o 
 -11   2  13       72.53       70.78      4.44 o 
 -10   2  13      146.66      148.88      5.68 o 
  -9   2  13        3.08        1.22      2.10 o 
  -8   2  13      298.76      281.30      7.28 o 
  -7   2  13      559.33      545.53      9.11 o 
  -6   2  13      358.28      351.66      6.66 o 
  -5   2  13      168.85      184.32      4.47 o 
  -4   2  13      201.89      192.09      4.36 o 
  -3   2  13      798.94      862.03     11.78 o 
  -2   2  13      754.65      822.10     13.34 o 
  -1   2  13      204.62      230.91      4.67 o 
   0   2  13       96.41       90.09      2.84 o 
   1   2  13      331.88      320.72      4.65 o 
   2   2  13     1293.82     1265.06     13.97 o 
   3   2  13      163.27      179.56      6.20 o 
   4   2  13       10.79        9.02      4.03 o 
   5   2  13       46.60       44.82      3.80 o 
   6   2  13      136.64      138.08      4.79 o 
   7   2  13      130.96      134.05      6.59 o 
   8   2  13      165.26      165.14      7.50 o 
   9   2  13      166.07      170.46      9.13 o 
  10   2  13       84.34       86.80     10.84 o 
  11   2  13       36.61       53.37      8.15 o 
 -12   3  13      113.75      131.90      6.28 o 
 -11   3  13       30.28       32.00      5.23 o 
 -10   3  13       15.50       15.03      2.87 o 
  -9   3  13      105.37      105.03      4.98 o 
  -8   3  13       21.07       20.85      3.36 o 
  -7   3  13      149.73      154.02      5.08 o 
  -6   3  13       41.47       36.12      2.58 o 
  -5   3  13      111.52      112.71      3.22 o 
  -4   3  13       78.58       76.51      2.71 o 
  -3   3  13      135.33      166.45      8.48 o 
  -2   3  13      298.34      310.31      7.08 o 
  -1   3  13      199.26      194.35      3.55 o 
   0   3  13      360.84      374.41      5.51 o 
   1   3  13      383.98      391.05      8.99 o 
   2   3  13      205.27      194.01      5.33 o 
   3   3  13      574.91      550.51     30.87 o 
   4   3  13       76.22       70.59      5.86 o 
   5   3  13      353.90      346.75     18.62 o 
   6   3  13       39.19       40.18      5.09 o 
   7   3  13       50.83       43.18      4.34 o 
   8   3  13       47.01       54.72      8.50 o 
   9   3  13       65.69       62.31      5.55 o 
  10   3  13       21.48       29.56      4.91 o 
  11   3  13       53.23       51.50      8.52 o 
 -12   4  13        7.66       15.90      3.92 o 
 -11   4  13        4.54        5.02      2.94 o 
 -10   4  13       33.11       34.03      3.69 o 
  -9   4  13      359.23      367.62      8.14 o 
  -8   4  13      373.35      365.49      7.92 o 
  -7   4  13       19.47       21.48      2.42 o 
  -6   4  13      204.98      211.00      4.73 o 
  -5   4  13      805.68      830.07     11.01 o 
  -4   4  13      207.28      198.50      4.44 o 
  -3   4  13      149.65      141.30      4.09 o 
  -2   4  13       18.76       16.24      1.83 o 
  -1   4  13       69.83       80.27      3.77 o 
   0   4  13      798.65      762.82     11.34 o 
   1   4  13      134.19      123.53      5.52 o 
   2   4  13       74.27       75.90      3.35 o 
   3   4  13      324.26      315.42      9.08 o 
   4   4  13      278.42      288.01     11.53 o 
   5   4  13      149.36      145.95      6.78 o 
   6   4  13      124.00      116.78      6.23 o 
   7   4  13       70.48       66.99      5.44 o 
   8   4  13        1.05        3.44      2.96 o 
   9   4  13        3.97        2.97      3.59 o 
  10   4  13       79.89       95.19      7.05 o 
 -11   5  13       55.57       51.86      5.90 o 
 -10   5  13        2.96        0.30      2.62 o 
  -9   5  13       79.21       81.77      4.97 o 
  -8   5  13       77.93       83.06      4.94 o 
  -7   5  13      213.36      211.33     12.45 o 
  -6   5  13      268.84      242.36      7.43 o 
  -5   5  13      160.75      155.51      4.84 o 
  -4   5  13        4.60        2.59      1.90 o 
  -3   5  13       30.93       27.52      2.63 o 
  -2   5  13      278.45      261.77      7.48 o 
  -1   5  13      176.67      160.44      8.50 o 
   0   5  13      241.74      246.67      7.49 o 
   1   5  13      189.44      188.48      5.17 o 
   2   5  13       59.79       58.31      4.79 o 
   3   5  13      306.68      303.77      9.35 o 
   4   5  13        2.79        4.26      2.50 o 
   5   5  13      482.99      468.20     18.30 o 
   6   5  13     1051.47     1013.63     27.48 o 
   7   5  13      118.34      109.66      6.87 o 
   8   5  13       36.22       37.22      4.87 o 
   9   5  13       30.31       40.21      5.23 o 
 -10   6  13        1.18        3.05      2.60 o 
  -9   6  13        9.31        7.13      4.75 o 
  -8   6  13      110.10      118.00      5.88 o 
  -7   6  13       68.81       79.57      6.53 o 
  -6   6  13      154.37      159.43      6.43 o 
  -5   6  13      109.56      109.72      5.63 o 
  -4   6  13      206.99      191.50      5.71 o 
  -3   6  13      289.44      278.98      7.02 o 
  -2   6  13      118.45      125.23      4.94 o 
  -1   6  13      160.65      164.71      6.41 o 
   0   6  13        3.73        2.51      2.61 o 
   1   6  13       14.42       13.81      3.17 o 
   2   6  13      484.44      468.31     10.76 o 
   3   6  13       15.19       17.30      2.95 o 
   4   6  13      148.77      147.09      7.01 o 
   5   6  13      153.61      155.49     12.65 o 
   6   6  13      564.81      581.08     15.87 o 
   7   6  13      294.56      288.34     11.82 o 
   8   6  13       21.81       24.77      4.66 o 
  -8   7  13       15.32       15.71      3.24 o 
  -7   7  13       62.11       73.25      5.16 o 
  -6   7  13        7.23        4.75      2.75 o 
  -5   7  13       48.56       45.54      4.31 o 
  -4   7  13      361.08      332.05      9.68 o 
  -3   7  13      181.29      188.34      9.19 o 
  -2   7  13      236.54      247.59      7.48 o 
  -1   7  13       23.06       23.72      3.08 o 
   0   7  13        2.86        1.21      2.69 o 
   1   7  13       69.84       74.23      5.23 o 
   2   7  13       34.80       33.73      5.02 o 
   3   7  13       60.41       66.85      6.38 o 
   4   7  13       33.50       31.23      3.78 o 
   5   7  13       71.23       77.06      6.22 o 
   6   7  13      245.80      259.17     10.52 o 
  -6   8  13       55.88       66.73      4.65 o 
  -5   8  13       17.11       16.84      3.24 o 
  -4   8  13       59.59       66.64      5.43 o 
  -3   8  13        7.76        7.49      3.16 o 
  -2   8  13        6.50        7.71      2.70 o 
  -1   8  13      116.83      126.96      5.60 o 
   0   8  13       41.15       40.42      3.89 o 
   1   8  13        8.64       19.43      4.69 o 
   2   8  13       52.99       51.86      6.12 o 
   3   8  13       41.99       40.35      5.85 o 
   4   8  13      109.79      100.23      8.10 o 
 -13   0  14        7.25        4.43      5.05 o 
 -12   0  14        1.21       -2.04      4.25 o 
 -11   0  14       10.08       11.20      4.85 o 
 -10   0  14       26.60       31.64      5.90 o 
  -9   0  14      233.69      231.92     12.27 o 
  -8   0  14      366.41      358.87     14.95 o 
  -7   0  14        7.61       19.14      4.27 o 
  -6   0  14        3.52        4.04      2.74 o 
  -5   0  14      127.40      109.29      3.47 o 
  -4   0  14      295.53      294.16      5.93 o 
  -3   0  14      292.64      279.22      7.38 o 
  -2   0  14     1955.95     1978.43     32.27 o 
  -1   0  14     1361.87     1418.94     19.89 o 
   0   0  14     1898.87     1930.81     25.98 o 
   1   0  14      811.02      745.82     29.99 o 
   2   0  14       98.48       95.58      4.16 o 
   3   0  14      294.00      302.30      7.92 o 
   4   0  14      351.38      362.38     13.30 o 
   5   0  14        8.16        8.06      3.32 o 
   6   0  14      150.75      158.59      8.86 o 
   7   0  14      204.57      178.99      9.66 o 
   8   0  14      176.97      179.41      9.99 o 
 -13   1  14       11.88       12.78      4.23 o 
 -12   1  14       77.57       73.96      6.25 o 
 -11   1  14       26.87       28.57      4.39 o 
 -10   1  14       40.23       38.90      4.51 o 
  -9   1  14       66.69       70.59      3.88 o 
  -8   1  14       45.80       55.00      3.40 o 
  -7   1  14      108.90      130.25      4.52 o 
  -6   1  14      481.78      486.40      8.01 o 
  -5   1  14      273.99      285.43      5.53 o 
  -4   1  14      249.76      270.05      4.21 o 
  -3   1  14       53.01       51.28      2.62 o 
  -2   1  14      672.14      642.51      8.19 o 
  -1   1  14     1215.12     1182.16     14.75 o 
   0   1  14     1404.59     1387.81     15.02 o 
   1   1  14      565.88      550.92      6.63 o 
   2   1  14        4.49        3.24      0.95 o 
   3   1  14     1007.90     1034.38     13.42 o 
   4   1  14      252.18      255.46      9.92 o 
   5   1  14      155.58      149.51      4.86 o 
   6   1  14       69.95       70.83      5.93 o 
   7   1  14      290.56      289.33      9.45 o 
   8   1  14      471.11      479.01     13.18 o 
   9   1  14      108.98      111.35      7.41 o 
  10   1  14       87.30       92.22      9.41 o 
  11   1  14       86.36       89.13      9.83 o 
 -13   2  14        6.11       12.61      4.37 o 
 -12   2  14       27.84       26.80      4.76 o 
 -11   2  14       30.79       35.37      4.86 o 
 -10   2  14      119.05      121.64      5.26 o 
  -9   2  14      270.59      267.14      7.38 o 
  -8   2  14       13.96       12.22      2.40 o 
  -7   2  14       46.61       41.37      2.95 o 
  -6   2  14       76.20       86.59      4.54 o 
  -5   2  14      172.30      157.56      4.19 o 
  -4   2  14      257.08      257.15      5.27 o 
  -3   2  14       17.27       16.67      1.75 o 
  -2   2  14      421.08      436.18      8.68 o 
  -1   2  14        5.03        8.23      2.01 o 
   0   2  14      145.55      134.29      4.82 o 
   1   2  14      179.31      176.39      3.28 o 
   2   2  14       77.37       78.42      3.07 o 
   3   2  14       60.04       58.32      3.28 o 
   4   2  14      872.97      869.70     17.90 o 
   5   2  14      488.62      530.28     24.89 o 
   6   2  14      325.25      331.79      7.73 o 
   7   2  14       49.30       43.22      4.47 o 
   8   2  14      452.62      478.60     20.30 o 
   9   2  14      207.80      208.79      8.94 o 
  10   2  14       56.07       58.73      8.33 o 
  11   2  14       13.85       12.19      6.21 o 
 -12   3  14       87.99       97.25      7.29 o 
 -11   3  14       45.95       50.68      5.05 o 
 -10   3  14       37.90       41.36      3.77 o 
  -9   3  14      111.28      114.75      5.21 o 
  -8   3  14      381.46      393.40      8.00 o 
  -7   3  14       12.76       16.95      2.20 o 
  -6   3  14      869.94      839.22     12.53 o 
  -5   3  14       46.38       45.61      2.33 o 
  -4   3  14      522.14      516.02      7.64 o 
  -3   3  14       83.15       82.40      3.81 o 
  -2   3  14      441.05      461.01      7.70 o 
  -1   3  14      411.00      392.22      7.07 o 
   0   3  14      561.01      587.02      7.75 o 
   1   3  14      113.91      104.46      4.36 o 
   2   3  14      330.60      338.59      6.73 o 
   3   3  14       35.12       45.69      3.67 o 
   4   3  14       37.96       34.59      3.55 o 
   5   3  14      653.47      632.82     15.01 o 
   6   3  14       82.77       75.86      7.98 o 
   7   3  14       14.11        6.42      4.09 o 
   8   3  14       59.28       56.05      7.02 o 
   9   3  14       45.10       52.34      5.42 o 
  10   3  14       36.39       44.74      5.75 o 
 -12   4  14       61.78       61.24      4.87 o 
 -11   4  14       22.15       33.31      3.84 o 
 -10   4  14      112.55      113.10      6.47 o 
  -9   4  14        2.02        1.98      2.31 o 
  -8   4  14       69.63       65.74      5.49 o 
  -7   4  14      290.60      302.61      8.11 o 
  -6   4  14       65.00       68.65      3.00 o 
  -5   4  14      138.15      131.19      3.77 o 
  -4   4  14      120.84      132.49      5.63 o 
  -3   4  14      646.26      621.57      8.92 o 
  -2   4  14      320.40      318.19      9.15 o 
  -1   4  14       18.54       14.81      2.61 o 
   0   4  14      255.02      258.84      5.61 o 
   1   4  14      195.41      183.29      5.47 o 
   2   4  14      191.49      188.76      5.22 o 
   3   4  14       27.19       28.16      2.80 o 
   4   4  14      276.90      266.66      8.72 o 
   5   4  14       80.71       91.57      5.53 o 
   6   4  14      305.30      283.58     10.03 o 
   7   4  14       44.68       45.55     13.02 o 
   8   4  14       82.83       90.37      6.30 o 
   9   4  14       15.83       16.32      3.98 o 
  10   4  14        0.93       -0.02      3.47 o 
 -11   5  14       19.44       17.26      3.99 o 
 -10   5  14        5.23        0.24      2.25 o 
  -9   5  14        2.56        0.35      2.73 o 
  -8   5  14      207.56      199.08      6.05 o 
  -7   5  14       78.92       73.85      3.92 o 
  -6   5  14       31.15       30.21      2.83 o 
  -5   5  14      197.16      199.11      4.84 o 
  -4   5  14      631.83      597.24     10.50 o 
  -3   5  14      181.66      181.90      7.43 o 
  -2   5  14      209.25      208.50     10.04 o 
  -1   5  14     1454.13     1349.56     22.00 o 
   0   5  14      830.36      798.52     15.27 o 
   1   5  14        1.68        0.26      3.16 o 
   2   5  14       54.73       50.38      3.14 o 
   3   5  14      163.31      163.38      5.87 o 
   4   5  14      498.82      464.53     12.62 o 
   5   5  14       54.99       51.17      4.73 o 
   6   5  14       62.37       69.60      5.65 o 
   7   5  14       32.38       24.14      4.33 o 
   8   5  14      130.59      133.93      7.69 o 
   9   5  14       78.39       89.45     12.61 o 
  -9   6  14       96.64      112.57      8.65 o 
  -8   6  14       61.67       58.53      4.71 o 
  -7   6  14       40.78       32.12      3.81 o 
  -6   6  14        2.37        5.68      2.72 o 
  -5   6  14       29.62       24.27      3.49 o 
  -4   6  14       43.52       40.37      4.81 o 
  -3   6  14      334.98      341.03      7.91 o 
  -2   6  14       86.96       71.87      4.09 o 
  -1   6  14      174.53      184.24      6.86 o 
   0   6  14       73.44       65.00      4.67 o 
   1   6  14      143.37      142.02      6.39 o 
   2   6  14      229.38      224.11      9.47 o 
   3   6  14       69.71       59.99      5.23 o 
   4   6  14      133.30      130.86      6.84 o 
   5   6  14       51.63       56.51      7.41 o 
   6   6  14       49.28       57.27      5.37 o 
   7   6  14      269.91      251.38     10.34 o 
   8   6  14       70.38       82.54      6.85 o 
  -8   7  14        6.60        7.41      3.15 o 
  -7   7  14        7.06       10.91      3.21 o 
  -6   7  14        7.63        7.14      3.02 o 
  -5   7  14       32.47       32.48      4.05 o 
  -4   7  14        1.85        2.01      2.81 o 
  -3   7  14      113.51      107.14      4.94 o 
  -2   7  14      178.18      199.92      6.49 o 
  -1   7  14       22.06       26.03      3.17 o 
   0   7  14       84.93       82.18      5.43 o 
   1   7  14       93.40       93.02      5.85 o 
   2   7  14       31.51       34.37      5.24 o 
   3   7  14      108.68      114.30     12.96 o 
   4   7  14        2.70       -0.49      3.64 o 
   5   7  14        7.78        0.89      5.29 o 
   6   7  14       13.76       18.16      4.28 o 
  -5   8  14      101.73       99.68      6.13 o 
  -4   8  14        5.72        5.96      3.17 o 
  -3   8  14       28.40       39.15      4.62 o 
  -2   8  14       68.96       64.62      4.45 o 
  -1   8  14      100.21      105.92      5.41 o 
   0   8  14       39.75       41.74      3.95 o 
   1   8  14       61.35       77.95      8.61 o 
   2   8  14       34.37       25.09      5.24 o 
   3   8  14       18.54       23.55      5.32 o 
 -13   0  15       18.19       26.10      6.84 o 
 -12   0  15        0.74        3.47      4.90 o 
 -11   0  15        0.00        0.23      4.34 o 
 -10   0  15        2.14        0.86      3.87 o 
  -9   0  15      170.78      158.27     10.29 o 
  -8   0  15       25.05       33.87      5.65 o 
  -7   0  15      273.41      254.94     12.11 o 
  -6   0  15       12.67       10.20      1.96 o 
  -5   0  15       13.56       11.92      1.67 o 
  -4   0  15       78.14       79.23      2.99 o 
  -3   0  15      371.83      426.86      9.96 o 
  -2   0  15      106.23      123.95      4.79 o 
  -1   0  15        3.10        4.62      1.55 o 
   0   0  15      694.78      674.02     12.77 o 
   1   0  15      348.63      377.79      9.11 o 
   2   0  15      442.11      449.31     10.21 o 
   3   0  15       89.92       82.18      4.22 o 
   4   0  15       64.02       63.53      8.12 o 
   5   0  15      222.73      215.41     10.41 o 
   6   0  15      156.34      139.01      8.59 o 
   7   0  15       23.34       14.90      4.31 o 
   8   0  15        6.56        4.23      3.80 o 
 -13   1  15       18.12       13.51      4.38 o 
 -12   1  15       68.52       66.81      6.07 o 
 -11   1  15       29.83       27.54      4.47 o 
 -10   1  15       53.14       59.44      9.01 o 
  -9   1  15        5.41        5.64      2.95 o 
  -8   1  15      843.24      816.29     18.90 o 
  -7   1  15     1171.88     1151.33     22.92 o 
  -6   1  15      239.44      234.04      5.19 o 
  -5   1  15      108.56      125.41      3.64 o 
  -4   1  15     1166.14     1118.22     14.53 o 
  -3   1  15      106.94       91.11      2.74 o 
  -2   1  15      383.32      432.17      6.28 o 
  -1   1  15      144.13      136.88      3.58 o 
   0   1  15      393.12      367.48      5.55 o 
   1   1  15      336.94      369.83      5.13 o 
   2   1  15      502.98      454.25      5.93 o 
   3   1  15       29.70       34.75      2.12 o 
   4   1  15      388.37      399.97     10.32 o 
   5   1  15      119.29      122.01      4.53 o 
   6   1  15       84.90       80.56      4.01 o 
   7   1  15       34.68       26.30      2.92 o 
   8   1  15      414.16      406.20     18.92 o 
   9   1  15        8.14       13.23      3.57 o 
  10   1  15       22.26       18.86      6.36 o 
 -12   2  15        3.90        4.65      3.56 o 
 -11   2  15      131.92      132.00     15.95 o 
 -10   2  15      157.68      150.89     30.91 o 
  -9   2  15       30.76       28.72      3.07 o 
  -8   2  15      185.82      161.89      5.61 o 
  -7   2  15      149.46      153.98      4.82 o 
  -6   2  15      249.86      245.50      6.31 o 
  -5   2  15      520.21      567.70      9.13 o 
  -4   2  15      272.88      278.12      5.05 o 
  -3   2  15      469.68      503.70      8.22 o 
  -2   2  15      367.69      376.11      8.08 o 
  -1   2  15      121.83      118.72      4.55 o 
   0   2  15      498.45      478.51      7.82 o 
   1   2  15       76.27       72.50      3.01 o 
   2   2  15      490.58      477.63      8.19 o 
   3   2  15      212.01      211.84      5.21 o 
   4   2  15      354.35      341.47      9.65 o 
   5   2  15      182.05      186.36      7.22 o 
   6   2  15      326.01      322.78     10.10 o 
   7   2  15      948.79      954.40     20.95 o 
   8   2  15      335.28      346.33     11.36 o 
   9   2  15       24.97       36.28      4.78 o 
  10   2  15       59.58       60.31      8.38 o 
 -12   3  15       33.57       39.58      5.72 o 
 -11   3  15      182.63      171.89      8.53 o 
 -10   3  15       27.82       30.38      3.51 o 
  -9   3  15      283.86      284.03      7.99 o 
  -8   3  15      229.34      228.21      5.99 o 
  -7   3  15      196.56      199.99      6.30 o 
  -6   3  15       17.96       18.82      2.20 o 
  -5   3  15      102.21       98.10      3.21 o 
  -4   3  15       30.33       30.90      2.07 o 
  -3   3  15      174.85      189.04      8.82 o 
  -2   3  15      307.80      307.12      6.60 o 
  -1   3  15      232.27      243.64      5.30 o 
   0   3  15      206.06      222.28      5.00 o 
   1   3  15      231.97      223.92      5.23 o 
   2   3  15      109.14      104.29      3.75 o 
   3   3  15      157.72      166.98      4.86 o 
   4   3  15       93.23       85.73      5.14 o 
   5   3  15       77.19       75.59      5.09 o 
   6   3  15       40.75       36.87      4.12 o 
   7   3  15       75.76       76.11      5.66 o 
   8   3  15        0.37       -0.93      3.02 o 
   9   3  15       21.49       26.63      4.60 o 
  10   3  15       34.08       35.07      5.15 o 
 -11   4  15        0.75        1.27      2.67 o 
 -10   4  15       75.89       83.03      5.11 o 
  -9   4  15      134.99      129.20      4.95 o 
  -8   4  15      110.90      113.19      6.40 o 
  -7   4  15        6.92        8.17      2.19 o 
  -6   4  15      107.34      115.71      3.74 o 
  -5   4  15      189.92      178.51      8.22 o 
  -4   4  15       14.95       16.06      2.95 o 
  -3   4  15       39.55       40.58      2.36 o 
  -2   4  15      400.40      386.50      9.09 o 
  -1   4  15      186.23      177.45      6.75 o 
   0   4  15      246.80      256.44      7.42 o 
   1   4  15       83.05       81.28      3.45 o 
   2   4  15      117.68      110.18      5.05 o 
   3   4  15      238.40      223.63      6.57 o 
   4   4  15       12.38       10.46      2.86 o 
   5   4  15      916.29      893.74     19.73 o 
   6   4  15       53.92       51.92      4.99 o 
   7   4  15       53.55       50.02      4.98 o 
   8   4  15       18.22       20.09      7.61 o 
   9   4  15       52.90       51.41      9.57 o 
 -10   5  15       12.27       15.49      2.96 o 
  -9   5  15       12.66       16.82      2.80 o 
  -8   5  15       89.00       88.48      4.46 o 
  -7   5  15      225.64      221.92      9.20 o 
  -6   5  15      394.89      365.12      7.97 o 
  -5   5  15      325.87      327.86      6.46 o 
  -4   5  15      401.52      377.65      8.12 o 
  -3   5  15      393.24      391.89      8.23 o 
  -2   5  15      210.22      217.88      7.14 o 
  -1   5  15      163.58      162.63      6.32 o 
   0   5  15      470.55      461.47     10.95 o 
   1   5  15      214.76      219.77      8.37 o 
   2   5  15       66.23       66.89      6.03 o 
   3   5  15       27.65       27.31      3.09 o 
   4   5  15      241.92      234.40      8.78 o 
   5   5  15      236.57      225.89      9.07 o 
   6   5  15      422.31      398.99     12.39 o 
   7   5  15       54.77       50.64      5.21 o 
   8   5  15       84.89       73.17      6.25 o 
  -9   6  15       15.11       26.95      3.35 o 
  -8   6  15      126.07      128.29      5.36 o 
  -7   6  15       84.26       79.08      4.28 o 
  -6   6  15       77.36       64.54      4.71 o 
  -5   6  15       16.71       21.75      3.57 o 
  -4   6  15      221.34      238.23      6.56 o 
  -3   6  15        7.63       10.85      2.55 o 
  -2   6  15      118.92      124.53      4.98 o 
  -1   6  15      112.51      108.30      9.01 o 
   0   6  15      165.26      163.21      6.66 o 
   1   6  15      129.12      130.70      6.25 o 
   2   6  15       11.80       10.66      3.34 o 
   3   6  15        1.63       -3.92      3.02 o 
   4   6  15      160.73      151.77      6.31 o 
   5   6  15       13.91       17.39      5.92 o 
   6   6  15       93.45       88.60      6.49 o 
   7   6  15       46.61       46.20      5.33 o 
  -8   7  15       69.35       73.35      5.42 o 
  -7   7  15      140.46      153.43      7.55 o 
  -6   7  15       90.83       90.60      5.68 o 
  -5   7  15        6.61        3.01      4.05 o 
  -4   7  15       24.90       21.15      3.77 o 
  -3   7  15      149.92      150.86      5.73 o 
  -2   7  15       87.44       88.67      5.94 o 
  -1   7  15       27.30       27.22      3.30 o 
   0   7  15      176.56      168.12      7.26 o 
   1   7  15      258.98      260.14      8.96 o 
   2   7  15      150.58      151.15      8.66 o 
   3   7  15       95.84       98.22      7.52 o 
   4   7  15      106.04       91.70      8.65 o 
   5   7  15        8.16       15.59      4.84 o 
  -5   8  15        2.33        6.60      3.38 o 
  -4   8  15       29.12       38.88      4.63 o 
  -3   8  15        7.01        4.86      3.23 o 
  -2   8  15      147.99      161.67      6.36 o 
  -1   8  15        1.49        4.80      3.37 o 
   0   8  15      130.14      146.19      6.26 o 
   1   8  15       51.24       69.53      6.67 o 
   2   8  15       19.13       16.25      5.06 o 
   3   8  15       19.50       22.73      5.28 o 
 -13   0  16       26.32       30.23      7.36 o 
 -12   0  16       31.88       35.86      7.09 o 
 -11   0  16      183.20      184.92     12.29 o 
 -10   0  16        0.34        2.86      3.92 o 
  -9   0  16       62.07       71.98      7.63 o 
  -8   0  16      304.47      284.91     13.66 o 
  -7   0  16       78.75       71.55      7.03 o 
  -6   0  16      441.64      480.67     17.34 o 
  -5   0  16      113.50      113.43      4.55 o 
  -4   0  16        0.31        1.09      1.30 o 
  -3   0  16      882.49      855.71     16.68 o 
  -2   0  16      176.47      206.28      6.35 o 
  -1   0  16      316.53      321.05      6.83 o 
   0   0  16      816.36      775.76     12.52 o 
   1   0  16        1.67        0.80      1.39 o 
   2   0  16       47.06       52.92      3.59 o 
   3   0  16        4.93        3.81      2.13 o 
   4   0  16      256.98      235.99      7.47 o 
   5   0  16        9.04        6.22      3.39 o 
   6   0  16        6.71        3.56      3.44 o 
   7   0  16        6.78        6.06      3.72 o 
 -12   1  16       12.96       19.37      4.49 o 
 -11   1  16       54.48       60.17      5.70 o 
 -10   1  16      279.17      278.46     11.43 o 
  -9   1  16     1036.73     1071.70     38.92 o 
  -8   1  16      608.31      552.03     14.33 o 
  -7   1  16       45.72       44.78      3.07 o 
  -6   1  16       40.07       39.07      2.47 o 
  -5   1  16      256.28      261.39      5.45 o 
  -4   1  16       97.86      103.42      3.61 o 
  -3   1  16      506.93      512.32      7.30 o 
  -2   1  16      277.83      284.13      4.93 o 
  -1   1  16      242.84      261.76      5.22 o 
   0   1  16      272.57      286.39      4.86 o 
   1   1  16      104.89      113.07      2.73 o 
   2   1  16      221.59      237.31      4.03 o 
   3   1  16      699.05      717.96     10.37 o 
   4   1  16       86.20       80.88      3.84 o 
   5   1  16        4.31        5.70      2.44 o 
   6   1  16       22.19       22.41      3.31 o 
   7   1  16       72.67       63.81      7.01 o 
   8   1  16       15.61       20.38      3.84 o 
 -12   2  16       52.91       56.07      6.00 o 
 -11   2  16       88.28       86.01     10.32 o 
 -10   2  16      313.72      300.55     10.94 o 
  -9   2  16      337.51      340.93     21.49 o 
  -8   2  16      321.19      318.85      6.94 o 
  -7   2  16      230.30      240.93      5.80 o 
  -6   2  16     1275.23     1253.43     26.26 o 
  -5   2  16       18.23       24.62      2.69 o 
  -4   2  16       16.28       18.34      1.75 o 
  -3   2  16      362.02      374.97      6.94 o 
  -2   2  16      381.06      385.92     20.94 o 
  -1   2  16      393.83      397.78      7.08 o 
   0   2  16      287.41      301.53      5.94 o 
   1   2  16      209.64      205.92      6.04 o 
   2   2  16      157.07      139.44      4.18 o 
   3   2  16      784.60      762.20     14.99 o 
   4   2  16      102.39      101.30      6.66 o 
   5   2  16      253.90      229.56      8.31 o 
   6   2  16      134.90      146.46      6.85 o 
   7   2  16       65.05       70.31      7.02 o 
   8   2  16      359.97      354.05     11.67 o 
   9   2  16       85.96       68.79      5.88 o 
  10   2  16      112.31      131.66     11.24 o 
 -12   3  16       35.42       38.92      5.58 o 
 -11   3  16      125.41      134.79     14.75 o 
 -10   3  16      197.48      207.36      7.21 o 
  -9   3  16       23.01       25.83      4.18 o 
  -8   3  16      642.35      627.69     10.90 o 
  -7   3  16      230.93      226.98      5.85 o 
  -6   3  16      645.73      607.36     10.19 o 
  -5   3  16        2.11        1.48      1.44 o 
  -4   3  16       63.66       58.35      2.84 o 
  -3   3  16      311.41      329.77      7.94 o 
  -2   3  16       25.18       23.78      2.11 o 
  -1   3  16       17.72       21.66      2.00 o 
   0   3  16       78.93       78.81      5.22 o 
   1   3  16       64.48       68.22      3.99 o 
   2   3  16      132.37      136.47      4.33 o 
   3   3  16      263.02      259.49      6.19 o 
   4   3  16      393.99      377.65     11.86 o 
   5   3  16      135.60      131.17      9.83 o 
   6   3  16       15.34       17.96      3.60 o 
   7   3  16        6.60        8.45      6.32 o 
   8   3  16      135.69      114.85     12.35 o 
   9   3  16       40.99       37.17      5.08 o 
  10   3  16        0.30        0.82      3.62 o 
 -11   4  16        3.99        7.55      3.09 o 
 -10   4  16       23.81       27.16      3.65 o 
  -9   4  16        0.09        0.64      2.10 o 
  -8   4  16       21.33       18.05      2.61 o 
  -7   4  16      612.79      603.27     10.75 o 
  -6   4  16       52.03       49.98      2.79 o 
  -5   4  16      182.59      181.57      4.57 o 
  -4   4  16       81.02       73.30      5.02 o 
  -3   4  16       82.09       79.41      3.86 o 
  -2   4  16      588.38      567.00     11.73 o 
  -1   4  16      276.02      299.50      8.13 o 
   0   4  16      179.62      186.79      6.43 o 
   1   4  16      219.25      203.53      7.09 o 
   2   4  16       43.59       38.06      3.68 o 
   3   4  16      118.49      114.72      6.80 o 
   4   4  16      325.46      311.26      8.33 o 
   5   4  16      234.60      229.15      8.65 o 
   6   4  16       79.93       69.07      5.46 o 
   7   4  16      117.00      124.11      7.16 o 
   8   4  16       39.06       39.21      5.00 o 
   9   4  16       10.66       13.87      4.31 o 
 -10   5  16       36.96       41.10      5.66 o 
  -9   5  16       68.11       62.42      4.19 o 
  -8   5  16       93.43       97.83      6.79 o 
  -7   5  16      314.82      309.09      7.60 o 
  -6   5  16       68.56       68.66      3.82 o 
  -5   5  16       57.24       60.18      5.55 o 
  -4   5  16       31.80       33.36      2.96 o 
  -3   5  16      541.69      504.92     11.90 o 
  -2   5  16       88.42       87.19      4.89 o 
  -1   5  16      399.39      393.69      9.99 o 
   0   5  16      174.78      153.21      6.33 o 
   1   5  16      456.95      430.20     11.37 o 
   2   5  16       97.18       93.41      7.56 o 
   3   5  16      216.18      218.01     11.35 o 
   4   5  16      224.21      208.17      7.06 o 
   5   5  16      205.19      212.70      8.59 o 
   6   5  16      137.85      132.47      7.41 o 
   7   5  16       36.46       30.67      4.67 o 
   8   5  16       26.57       16.96      4.19 o 
  -9   6  16        6.73        8.90      3.31 o 
  -8   6  16       13.47        9.93      2.74 o 
  -7   6  16       38.90       42.93      4.32 o 
  -6   6  16        0.09        2.58      2.65 o 
  -5   6  16      108.69      110.77      5.88 o 
  -4   6  16       98.71       95.81      5.03 o 
  -3   6  16      196.26      179.78      5.88 o 
  -2   6  16      158.23      146.32      5.43 o 
  -1   6  16      157.61      166.55     10.86 o 
   0   6  16      123.63      116.25      5.99 o 
   1   6  16      404.75      399.82     10.90 o 
   2   6  16       13.93       10.66      3.36 o 
   3   6  16       74.52       92.31      9.36 o 
   4   6  16       69.59       60.15      6.18 o 
   5   6  16       15.82       21.25      4.45 o 
   6   6  16       72.43       78.55      6.30 o 
   7   6  16       15.07        7.28      3.74 o 
  -7   7  16        9.79        8.24      3.24 o 
  -6   7  16       16.25       17.33      4.62 o 
  -5   7  16        3.86        5.29      3.03 o 
  -4   7  16      175.24      181.59     14.67 o 
  -3   7  16      207.44      218.71      7.71 o 
  -2   7  16        9.81       12.66      2.91 o 
  -1   7  16        4.85        4.91      2.63 o 
   0   7  16       12.75       17.56      3.69 o 
   1   7  16       36.80       40.10      5.62 o 
   2   7  16      142.94      125.16      8.26 o 
   3   7  16      142.07      138.01     14.82 o 
   4   7  16       32.99       24.90      5.43 o 
   5   7  16       23.08       31.02      6.27 o 
  -4   8  16        9.45        5.51      3.32 o 
  -3   8  16       35.00       28.14      4.38 o 
  -2   8  16       38.36       37.96      3.90 o 
  -1   8  16       20.37       26.37      4.04 o 
   0   8  16       97.52      106.70      5.65 o 
   1   8  16       76.90       90.07      7.41 o 
   2   8  16       57.72       60.47      6.81 o 
 -12   0  17        5.03        4.23      5.19 o 
 -11   0  17        0.75        1.81      4.43 o 
 -10   0  17        0.51        4.59      4.14 o 
  -9   0  17        0.07       -1.40      3.67 o 
  -8   0  17        2.46        6.00      4.20 o 
  -7   0  17      360.63      376.24     15.67 o 
  -6   0  17     1046.95      984.60     28.94 o 
  -5   0  17      128.78      117.27      6.10 o 
  -4   0  17       45.27       41.31      2.44 o 
  -3   0  17        3.04        7.54      2.67 o 
  -2   0  17      714.73      726.26     14.75 o 
  -1   0  17      460.25      474.82      9.00 o 
   0   0  17       91.46       99.80      3.79 o 
   1   0  17      343.27      339.66     10.83 o 
   2   0  17      483.34      494.11     11.32 o 
   3   0  17      376.62      394.70     11.62 o 
   4   0  17        0.45       -2.34      1.91 o 
   5   0  17       29.28       32.02      5.18 o 
   6   0  17       10.81       15.59      4.31 o 
   7   0  17      617.62      617.59     21.04 o 
 -12   1  17       59.52       58.84      9.69 o 
 -11   1  17       22.82       24.26      5.22 o 
 -10   1  17       37.28       35.11      4.61 o 
  -9   1  17      129.44      118.76      6.74 o 
  -8   1  17       98.36      104.74      6.16 o 
  -7   1  17       81.64       78.70      5.51 o 
  -6   1  17      979.92      968.27     13.60 o 
  -5   1  17      115.47      113.24      3.68 o 
  -4   1  17       18.95       22.07      3.81 o 
  -3   1  17       57.36       55.83      2.38 o 
  -2   1  17      454.51      457.54      6.83 o 
  -1   1  17       99.42       92.09      3.19 o 
   0   1  17      172.37      179.67      6.20 o 
   1   1  17      172.58      176.35      3.79 o 
   2   1  17       62.69       73.85      2.43 o 
   3   1  17      194.44      196.91      7.21 o 
   4   1  17       15.40       17.27      2.59 o 
   5   1  17      181.89      190.66      5.96 o 
   6   1  17      625.42      648.28     15.26 o 
   7   1  17       81.59       63.34      7.39 o 
   8   1  17        6.87        6.29      4.66 o 
 -12   2  17        3.44        2.10      3.54 o 
 -11   2  17       74.01       76.09      6.48 o 
 -10   2  17       50.97       50.84      6.96 o 
  -9   2  17      302.42      297.83     10.63 o 
  -8   2  17        9.40        8.52      2.05 o 
  -7   2  17       95.37      101.75      4.03 o 
  -6   2  17      994.07      936.42     14.05 o 
  -5   2  17      519.90      511.41     10.70 o 
  -4   2  17       47.87       46.65      2.37 o 
  -3   2  17      438.68      454.71      8.00 o 
  -2   2  17       15.78       15.85      1.91 o 
  -1   2  17      196.25      188.77      4.73 o 
   0   2  17       46.46       45.24      2.54 o 
   1   2  17      379.61      368.22      9.36 o 
   2   2  17      174.10      171.07      5.83 o 
   3   2  17       30.05       29.76      2.50 o 
   4   2  17      255.52      250.00      8.98 o 
   5   2  17       92.77       99.90      5.67 o 
   6   2  17       25.20       28.78      3.95 o 
   7   2  17      556.17      528.86     20.63 o 
   8   2  17       23.67       32.61      4.63 o 
   9   2  17       41.79       38.02      7.47 o 
  10   2  17       39.31       15.03      6.30 o 
 -11   3  17       96.17      104.72      7.47 o 
 -10   3  17       18.10       21.54      9.05 o 
  -9   3  17        8.07        6.84      2.23 o 
  -8   3  17        6.94        9.11      2.23 o 
  -7   3  17        6.53        8.45      2.15 o 
  -6   3  17      189.30      188.55      5.27 o 
  -5   3  17       93.22       88.49      3.47 o 
  -4   3  17      200.62      203.53      4.58 o 
  -3   3  17        5.56        6.41      1.66 o 
  -2   3  17      104.98       89.49      3.45 o 
  -1   3  17      178.76      179.51      5.97 o 
   0   3  17       16.14       16.39      2.70 o 
   1   3  17       34.32       33.85      2.62 o 
   2   3  17      509.10      497.26      9.00 o 
   3   3  17      359.05      353.44      7.52 o 
   4   3  17      168.13      164.56      5.89 o 
   5   3  17      241.32      238.16      8.85 o 
   6   3  17      145.78      146.80      7.39 o 
   7   3  17       34.36       35.14      4.59 o 
   8   3  17      130.78      138.04     16.03 o 
   9   3  17       21.94       28.28      6.13 o 
 -11   4  17      115.39      103.82     19.56 o 
 -10   4  17        8.66        4.91      3.16 o 
  -9   4  17       40.65       42.87      3.44 o 
  -8   4  17      136.07      142.17      5.10 o 
  -7   4  17       61.20       62.74      3.68 o 
  -6   4  17       66.85       61.86      3.55 o 
  -5   4  17      155.48      156.14      4.78 o 
  -4   4  17       27.22       24.53      2.59 o 
  -3   4  17       67.20       64.89      4.61 o 
  -2   4  17       23.44       19.83      2.93 o 
  -1   4  17      223.31      200.34      6.75 o 
   0   4  17      454.44      457.81     11.64 o 
   1   4  17      189.58      188.74      7.73 o 
   2   4  17       14.81       14.71      2.98 o 
   3   4  17        1.72        4.91      2.27 o 
   4   4  17      138.66      138.93      5.75 o 
   5   4  17      191.27      192.84      8.17 o 
   6   4  17      183.36      186.91      8.39 o 
   7   4  17       50.86       57.92      5.54 o 
   8   4  17       88.86       82.18      6.85 o 
 -10   5  17       40.45       42.75      3.86 o 
  -9   5  17       29.39       23.58      3.13 o 
  -8   5  17       37.06       39.68      4.12 o 
  -7   5  17      725.89      746.45     12.91 o 
  -6   5  17       65.67       59.45      3.69 o 
  -5   5  17        1.51        2.79      2.26 o 
  -4   5  17      219.69      211.45      6.10 o 
  -3   5  17       84.79       80.47      5.39 o 
  -2   5  17      463.25      424.83     10.47 o 
  -1   5  17       44.52       38.88      3.88 o 
   0   5  17       29.42       26.40      3.57 o 
   1   5  17      364.40      353.75      9.79 o 
   2   5  17       29.77       30.78      3.90 o 
   3   5  17       77.50       82.55     12.73 o 
   4   5  17      397.58      408.14     12.50 o 
   5   5  17       16.22       20.66      8.03 o 
   6   5  17       34.57       33.72      4.60 o 
   7   5  17       93.15       97.94      7.03 o 
   8   5  17       79.54       73.47      6.52 o 
  -9   6  17       79.61       93.77      5.08 o 
  -8   6  17       28.22       22.82      3.76 o 
  -7   6  17       63.44       75.26      5.22 o 
  -6   6  17      334.39      317.16      9.52 o 
  -5   6  17      100.96       87.65      5.58 o 
  -4   6  17       55.11       50.34      3.74 o 
  -3   6  17       43.16       39.00      3.43 o 
  -2   6  17       16.53       14.42      2.76 o 
  -1   6  17       55.23       53.13      4.57 o 
   0   6  17      347.18      354.24     10.13 o 
   1   6  17      143.53      134.96      6.55 o 
   2   6  17       60.27       61.64      5.06 o 
   3   6  17       29.49       28.53      5.85 o 
   4   6  17        1.17        4.35      3.67 o 
   5   6  17        9.62       12.72      4.52 o 
   6   6  17       51.01       51.64      5.62 o 
  -7   7  17        4.81        8.88      3.53 o 
  -6   7  17        2.53        6.50      3.17 o 
  -5   7  17       30.99       35.56      5.38 o 
  -4   7  17       63.85       59.28      5.86 o 
  -3   7  17      145.50      155.62      6.06 o 
  -2   7  17       89.80       95.21      5.27 o 
  -1   7  17       41.03       42.29      4.56 o 
   0   7  17       18.04       17.97      3.80 o 
   1   7  17       11.92       13.67      3.65 o 
   2   7  17       65.59       55.86      6.22 o 
   3   7  17        7.73       10.39      4.44 o 
   4   7  17       24.94       28.15      5.99 o 
  -3   8  17       70.20       75.62      5.84 o 
  -2   8  17       15.51       19.66      3.47 o 
  -1   8  17        7.86        2.53      3.55 o 
   0   8  17        9.93       10.46      3.62 o 
 -12   0  18       12.83       14.75      5.92 o 
 -11   0  18        0.26        1.98      4.57 o 
 -10   0  18       66.32       64.37      8.12 o 
  -9   0  18        1.54       -0.41      3.65 o 
  -8   0  18        1.34       -3.37      3.27 o 
  -7   0  18       46.52       42.25      6.29 o 
  -6   0  18      115.47      104.58      8.51 o 
  -5   0  18       19.65       19.30      3.07 o 
  -4   0  18      408.75      386.46     10.11 o 
  -3   0  18      356.25      341.02      9.14 o 
  -2   0  18       15.17       15.58      2.54 o 
  -1   0  18      137.19      137.64      4.57 o 
   0   0  18       28.97       28.20      2.53 o 
   1   0  18      304.19      290.73      7.88 o 
   2   0  18     1744.86     1809.45     31.12 o 
   3   0  18      322.80      328.01      9.01 o 
   4   0  18      239.67      252.88      8.01 o 
   5   0  18       57.82       61.79      6.40 o 
   6   0  18      227.67      226.44     11.84 o 
   7   0  18      176.00      174.62     10.68 o 
 -12   1  18        6.40        6.30      3.77 o 
 -11   1  18       54.27       54.10      5.71 o 
 -10   1  18       78.06       82.26     14.97 o 
  -9   1  18       98.25      100.13      6.52 o 
  -8   1  18       37.75       40.43      5.28 o 
  -7   1  18      100.27      109.93      4.87 o 
  -6   1  18        7.73        8.78      2.34 o 
  -5   1  18      230.69      238.68      5.41 o 
  -4   1  18      259.64      244.04      5.41 o 
  -3   1  18      349.28      315.09      6.19 o 
  -2   1  18      211.01      214.18      5.91 o 
  -1   1  18      455.46      436.69      7.48 o 
   0   1  18      534.51      524.93      7.54 o 
   1   1  18     1650.91     1630.20     17.97 o 
   2   1  18      284.01      293.45      6.35 o 
   3   1  18      553.15      559.01     10.91 o 
   4   1  18       49.77       45.84      4.20 o 
   5   1  18       37.41       32.99      3.14 o 
   6   1  18      479.73      511.93     13.32 o 
   7   1  18      465.10      483.56     19.15 o 
   8   1  18       35.61       43.97      6.93 o 
 -12   2  18       92.51       81.38      7.09 o 
 -11   2  18      113.01      108.31      7.56 o 
 -10   2  18      158.83      154.56     14.75 o 
  -9   2  18      178.56      178.49      8.43 o 
  -8   2  18      140.09      132.40      5.62 o 
  -7   2  18      147.59      130.26      4.44 o 
  -6   2  18      231.01      229.58      6.76 o 
  -5   2  18      153.03      138.52      4.32 o 
  -4   2  18      384.75      391.69      6.63 o 
  -3   2  18      122.81      117.54      5.64 o 
  -2   2  18      337.19      340.95      6.82 o 
  -1   2  18       55.04       55.82      2.93 o 
   0   2  18      344.73      339.04      8.29 o 
   1   2  18      292.65      278.14      8.19 o 
   2   2  18      309.77      299.19      7.88 o 
   3   2  18      201.56      198.73      6.51 o 
   4   2  18       59.33       54.23      4.75 o 
   5   2  18      169.51      162.51      6.46 o 
   6   2  18       79.95       79.47      5.65 o 
   7   2  18       78.28       77.73      5.84 o 
   8   2  18       51.18       54.50      5.41 o 
   9   2  18       72.01       76.33      6.43 o 
 -11   3  18      252.69      258.50     11.14 o 
 -10   3  18       13.07       12.91      4.06 o 
  -9   3  18      283.91      291.52      7.25 o 
  -8   3  18      119.21      120.15      4.61 o 
  -7   3  18       85.70       84.66      3.96 o 
  -6   3  18       26.02       35.22      2.83 o 
  -5   3  18       48.25       52.02      2.69 o 
  -4   3  18       39.83       45.28      2.52 o 
  -3   3  18       10.89        8.81      1.86 o 
  -2   3  18      488.16      423.23     14.01 o 
  -1   3  18       20.29       17.83      2.75 o 
   0   3  18       23.01       20.98      2.89 o 
   1   3  18       46.25       48.14      6.79 o 
   2   3  18       38.02       43.78      3.40 o 
   3   3  18       97.35       89.81      4.01 o 
   4   3  18       24.95       25.72      3.10 o 
   5   3  18      103.06      101.40      8.61 o 
   6   3  18      190.46      188.47      8.29 o 
   7   3  18      127.24      138.09      7.58 o 
   8   3  18       20.82       19.69      5.01 o 
   9   3  18       43.42       37.19      5.80 o 
 -10   4  18       19.60       18.05      3.85 o 
  -9   4  18       61.92       72.72      5.59 o 
  -8   4  18       28.51       26.24      2.94 o 
  -7   4  18       28.01       21.86      2.72 o 
  -6   4  18        5.84        1.49      2.01 o 
  -5   4  18       78.52       78.98      3.33 o 
  -4   4  18       28.28       24.58      2.72 o 
  -3   4  18       16.71       13.16      3.37 o 
  -2   4  18       17.05       18.91      3.00 o 
  -1   4  18      138.76      134.36      7.29 o 
   0   4  18      281.28      277.34      8.66 o 
   1   4  18      130.74      139.26      6.01 o 
   2   4  18       55.34       42.17      3.94 o 
   3   4  18       57.84       50.61      3.81 o 
   4   4  18       12.46       13.93      3.46 o 
   5   4  18       32.80       33.83      4.86 o 
   6   4  18       11.78       12.64      3.66 o 
   7   4  18        4.99        1.27      7.88 o 
   8   4  18       31.74       41.70      5.26 o 
  -9   5  18       29.33       34.66      3.52 o 
  -8   5  18      107.13      117.02      9.60 o 
  -7   5  18      112.73      130.62     10.85 o 
  -6   5  18      169.60      188.15      7.06 o 
  -5   5  18      177.55      180.05      6.14 o 
  -4   5  18       17.04       16.45      2.64 o 
  -3   5  18       12.32       16.83      2.64 o 
  -2   5  18       83.38       81.44      5.26 o 
  -1   5  18      127.13      127.09      5.95 o 
   0   5  18       12.06        9.11      3.02 o 
   1   5  18       82.26       75.53      5.91 o 
   2   5  18       83.38       80.12      5.36 o 
   3   5  18       28.36       26.29      6.56 o 
   4   5  18       54.20       52.46     16.63 o 
   5   5  18       19.93       16.31      4.86 o 
   6   5  18       88.86       84.08      5.46 o 
   7   5  18      100.74      122.43     10.68 o 
  -8   6  18        1.00        1.41      3.58 o 
  -7   6  18       56.81       55.77      4.83 o 
  -6   6  18       35.23       43.02      7.95 o 
  -5   6  18       19.25       19.24      4.98 o 
  -4   6  18       29.35       32.23      3.33 o 
  -3   6  18      142.26      139.74      5.51 o 
  -2   6  18       22.73       26.43      3.18 o 
  -1   6  18       28.84       27.96      4.15 o 
   0   6  18       63.23       59.32      4.99 o 
   1   6  18       72.86       72.56      5.38 o 
   2   6  18       29.09       31.01      4.29 o 
   3   6  18       65.84       72.39      6.62 o 
   4   6  18      121.49      127.91     18.77 o 
   5   6  18       48.68       52.80      6.42 o 
   6   6  18       13.33        7.33      8.63 o 
  -6   7  18       43.37       43.14      4.65 o 
  -5   7  18        2.37        3.22      3.13 o 
  -4   7  18        1.61        1.39      3.07 o 
  -3   7  18       29.20       30.79      4.45 o 
  -2   7  18       15.98       16.29      3.13 o 
  -1   7  18       75.60       74.98      5.57 o 
   0   7  18      114.06      129.52      9.43 o 
   1   7  18      151.94      154.71      7.47 o 
   2   7  18       84.22       84.83      7.27 o 
   3   7  18       42.90       42.69      6.02 o 
   4   7  18        7.04        1.36      3.99 o 
 -12   0  19        1.28       -6.74      4.68 o 
 -11   0  19        4.47        3.39      4.98 o 
 -10   0  19      331.18      324.04     16.56 o 
  -9   0  19       35.52       34.18      6.60 o 
  -8   0  19      497.64      493.82     19.80 o 
  -7   0  19        5.03        2.42      4.02 o 
  -6   0  19       20.00       40.66      6.15 o 
  -5   0  19      104.72      109.06     10.16 o 
  -4   0  19       24.69       22.77      3.09 o 
  -3   0  19      711.10      668.88     14.55 o 
  -2   0  19      172.08      178.86      9.68 o 
  -1   0  19      784.01      788.75     13.39 o 
   0   0  19      363.64      354.42     11.10 o 
   1   0  19      713.66      684.89     23.08 o 
   2   0  19       15.91        6.09      2.61 o 
   3   0  19      590.00      559.79     12.89 o 
   4   0  19      251.98      265.25     12.70 o 
   5   0  19      190.87      203.66     11.32 o 
   6   0  19       31.86       31.31      5.55 o 
   7   0  19       70.32       87.15      8.23 o 
 -12   1  19       26.83       28.35      5.13 o 
 -11   1  19       30.71       37.27      5.25 o 
 -10   1  19      110.07      107.55     12.02 o 
  -9   1  19      251.74      257.66     20.70 o 
  -8   1  19      212.31      202.57     10.06 o 
  -7   1  19        7.64       12.31      2.56 o 
  -6   1  19       16.32       17.18      2.64 o 
  -5   1  19      204.80      194.66      4.97 o 
  -4   1  19      224.52      224.18      5.26 o 
  -3   1  19      781.33      778.08     12.86 o 
  -2   1  19      859.40      858.43     11.19 o 
  -1   1  19      748.12      737.68     10.94 o 
   0   1  19     1806.10     1735.30     19.13 o 
   1   1  19      442.04      468.90      7.12 o 
   2   1  19       82.03       74.75      3.47 o 
   3   1  19       26.56       27.68      2.89 o 
   4   1  19      211.38      213.67      6.41 o 
   5   1  19       40.82       38.78      4.49 o 
   6   1  19      155.32      164.28      7.41 o 
   7   1  19      391.30      425.37     18.20 o 
   8   1  19       17.19       23.09      6.31 o 
 -11   2  19        1.01        3.41      3.32 o 
 -10   2  19       57.64       60.69      6.03 o 
  -9   2  19       59.15       70.06      5.97 o 
  -8   2  19       33.93       29.79      3.87 o 
  -7   2  19       29.49       26.29      3.21 o 
  -6   2  19       21.21       18.64      2.27 o 
  -5   2  19        8.25        8.26      1.91 o 
  -4   2  19      178.38      171.58      4.30 o 
  -3   2  19       19.39       26.30      2.39 o 
  -2   2  19      126.79      125.81      4.18 o 
  -1   2  19      321.40      314.40      6.61 o 
   0   2  19      327.64      321.32      8.16 o 
   1   2  19      118.49      116.44      5.04 o 
   2   2  19      103.52       93.12      4.70 o 
   3   2  19       29.69       29.59      4.37 o 
   4   2  19       55.69       56.71      4.99 o 
   5   2  19      615.31      590.98     15.35 o 
   6   2  19       58.53       70.08      5.76 o 
   7   2  19       21.72       14.75      5.45 o 
   8   2  19       36.71       34.97      6.86 o 
   9   2  19       83.32      100.09     10.33 o 
 -11   3  19       70.72       77.70     13.96 o 
 -10   3  19        0.48        2.74      4.17 o 
  -9   3  19        6.93        9.30      3.27 o 
  -8   3  19        4.77        5.74      2.17 o 
  -7   3  19      158.87      174.21      5.43 o 
  -6   3  19       57.44       53.20      4.64 o 
  -5   3  19       49.04       41.80      2.59 o 
  -4   3  19       34.89       32.63      2.37 o 
  -3   3  19      297.85      271.11      8.62 o 
  -2   3  19      134.05      119.34      5.13 o 
  -1   3  19       19.89       19.49      2.94 o 
   0   3  19      699.18      695.37     13.68 o 
   1   3  19      335.21      295.72      8.27 o 
   2   3  19       25.63       20.97      3.16 o 
   3   3  19      369.82      384.58      8.15 o 
   4   3  19      207.96      200.41     12.18 o 
   5   3  19       14.92        9.88      2.80 o 
   6   3  19        4.83        4.86      3.17 o 
   7   3  19      111.14      132.97      7.90 o 
   8   3  19      141.49      134.37      9.63 o 
 -10   4  19        6.78        6.25      3.97 o 
  -9   4  19        2.49        2.98      3.43 o 
  -8   4  19       16.25       14.17      2.70 o 
  -7   4  19        2.62        0.67      1.99 o 
  -6   4  19       89.48       84.09      4.06 o 
  -5   4  19       94.13       93.57      3.67 o 
  -4   4  19        1.67       -2.78      1.86 o 
  -3   4  19       89.78       86.15      4.88 o 
  -2   4  19       61.74       50.83      4.04 o 
  -1   4  19       29.78       21.65      3.29 o 
   0   4  19       31.62       30.84      3.61 o 
   1   4  19       13.76        9.70      2.88 o 
   2   4  19       39.05       37.86      6.92 o 
   3   4  19      248.82      237.81      9.69 o 
   4   4  19      108.27      111.62      5.53 o 
   5   4  19      135.25      125.05      6.64 o 
   6   4  19       62.97       57.02      4.63 o 
   7   4  19      130.40      134.69      7.92 o 
   8   4  19        0.82       -0.30      3.55 o 
  -9   5  19       18.23       19.57      3.14 o 
  -8   5  19       65.36       74.74      5.14 o 
  -7   5  19      125.60      130.18      6.21 o 
  -6   5  19       41.46       37.47      5.08 o 
  -5   5  19      296.84      291.92      7.44 o 
  -4   5  19       81.63       84.06      5.45 o 
  -3   5  19      331.17      299.02      7.56 o 
  -2   5  19      462.66      462.69     11.32 o 
  -1   5  19       32.37       28.14      3.80 o 
   0   5  19      314.42      301.41      9.13 o 
   1   5  19      159.58      142.48      6.53 o 
   2   5  19        5.09        3.56      4.71 o 
   3   5  19      131.48      148.17     20.92 o 
   4   5  19      362.43      366.00     14.93 o 
   5   5  19       46.99       52.66      6.13 o 
   6   5  19       59.52       58.22      5.15 o 
  -8   6  19       12.73       14.93      3.76 o 
  -7   6  19      182.04      183.68      7.73 o 
  -6   6  19      103.88      109.69      6.21 o 
  -5   6  19        7.36        6.13      2.96 o 
  -4   6  19      115.68      122.28      6.65 o 
  -3   6  19      154.97      150.48      6.07 o 
  -2   6  19      178.25      188.26      6.35 o 
  -1   6  19      139.65      133.67      6.75 o 
   0   6  19       17.61       14.73      4.09 o 
   1   6  19      189.94      180.21      7.73 o 
   2   6  19       98.87       94.56      6.16 o 
   3   6  19        2.28        5.69      3.78 o 
   4   6  19       55.28       59.78     13.21 o 
   5   6  19       29.19       29.04      5.63 o 
  -5   7  19       78.71       79.35      5.80 o 
  -4   7  19      103.49      118.31      6.81 o 
  -3   7  19       30.52       32.99      3.80 o 
  -2   7  19        2.08        0.94      2.58 o 
  -1   7  19        6.02        6.35      3.39 o 
   0   7  19        7.63        4.66      3.32 o 
   1   7  19       73.11       89.21      6.39 o 
   2   7  19        0.42       -1.14      3.78 o 
   3   7  19       15.20       14.32      6.26 o 
 -11   0  20        4.50       11.66      5.95 o 
 -10   0  20        2.82        3.63      4.60 o 
  -9   0  20       17.50       14.16      5.57 o 
  -8   0  20      116.67      106.17      9.45 o 
  -7   0  20       19.91       15.50      5.22 o 
  -6   0  20       23.36       18.88      5.09 o 
  -5   0  20        8.77       13.02      3.04 o 
  -4   0  20      280.25      268.03      9.47 o 
  -3   0  20      393.12      425.09     10.97 o 
  -2   0  20        5.89        5.23      2.49 o 
  -1   0  20       27.54       28.94      3.26 o 
   0   0  20       65.02       68.42      3.65 o 
   1   0  20      829.96      787.47     60.98 o 
   2   0  20     1239.32     1231.62     23.09 o 
   3   0  20      608.88      623.13     21.34 o 
   4   0  20        7.31        6.86      4.24 o 
   5   0  20       50.61       47.15      6.52 o 
   6   0  20       12.12       18.00      5.43 o 
   7   0  20       56.99       66.13      7.67 o 
 -11   1  20       27.78       31.07      6.48 o 
 -10   1  20       71.90       71.35      9.00 o 
  -9   1  20       14.58       15.55      3.95 o 
  -8   1  20      112.70      114.16      7.03 o 
  -7   1  20       19.13       22.91      3.49 o 
  -6   1  20      226.26      202.35      6.56 o 
  -5   1  20       22.36       20.57      2.77 o 
  -4   1  20      305.29      314.17      6.73 o 
  -3   1  20      647.35      600.79      9.72 o 
  -2   1  20      693.84      690.29      9.56 o 
  -1   1  20      790.69      799.11     11.76 o 
   0   1  20      457.66      483.40      7.43 o 
   1   1  20      239.56      244.22      7.69 o 
   2   1  20      145.23      149.28      4.77 o 
   3   1  20      763.92      763.85     13.86 o 
   4   1  20       92.34       92.32      6.20 o 
   5   1  20        3.13        2.39      4.05 o 
   6   1  20      165.10      172.75      7.62 o 
   7   1  20      340.27      356.29     16.74 o 
   8   1  20       55.36       61.14      8.10 o 
 -11   2  20       16.88       22.19      4.80 o 
 -10   2  20       10.15        6.62      3.57 o 
  -9   2  20      132.31      146.48      8.00 o 
  -8   2  20      161.82      158.03      6.34 o 
  -7   2  20      109.90      109.98      5.19 o 
  -6   2  20       59.28       61.11      3.37 o 
  -5   2  20       18.20       24.48      3.07 o 
  -4   2  20       65.18       61.99      3.24 o 
  -3   2  20      192.48      184.34      6.60 o 
  -2   2  20      314.90      297.01      6.90 o 
  -1   2  20      180.45      160.95      6.08 o 
   0   2  20       32.51       31.33      3.26 o 
   1   2  20     1021.45     1001.95     17.38 o 
   2   2  20      549.86      530.92     11.41 o 
   3   2  20       17.21       16.68      3.01 o 
   4   2  20       57.30       56.84      5.03 o 
   5   2  20       75.83       80.74      5.93 o 
   6   2  20      132.82      135.98      7.50 o 
   7   2  20       41.75       39.88      7.10 o 
   8   2  20       55.64       49.27      7.98 o 
 -11   3  20       50.97       58.97      9.51 o 
 -10   3  20      123.41      130.38      8.28 o 
  -9   3  20       63.85       61.42      4.68 o 
  -8   3  20        0.73        3.10      2.40 o 
  -7   3  20      126.88      125.78      4.72 o 
  -6   3  20      372.77      336.02      7.49 o 
  -5   3  20       68.10       70.30      5.58 o 
  -4   3  20       24.98       23.40      2.17 o 
  -3   3  20       37.30       26.27      3.20 o 
  -2   3  20       49.23       45.74      8.66 o 
  -1   3  20      551.89      531.18     11.60 o 
   0   3  20       54.91       55.46      4.07 o 
   1   3  20        5.64        4.14      2.46 o 
   2   3  20      205.87      201.36      7.90 o 
   3   3  20       92.10       82.05      4.98 o 
   4   3  20       86.96       81.66      4.87 o 
   5   3  20       63.94       67.81      4.58 o 
   6   3  20       19.28       18.79      3.64 o 
   7   3  20       34.09       36.60      4.22 o 
   8   3  20       17.70       18.97      4.38 o 
 -10   4  20       40.41       52.12      6.21 o 
  -9   4  20       74.88       76.01      6.04 o 
  -8   4  20       47.29       41.15      3.68 o 
  -7   4  20       77.90       79.53      6.00 o 
  -6   4  20       81.68       72.62      3.89 o 
  -5   4  20       51.87       56.30      3.54 o 
  -4   4  20       59.26       70.03      4.06 o 
  -3   4  20        2.42       -1.82      2.18 o 
  -2   4  20       96.80       90.47      6.04 o 
  -1   4  20      756.07      717.50     14.60 o 
   0   4  20       90.18       89.24      5.23 o 
   1   4  20        4.55        3.04      2.66 o 
   2   4  20       65.57       59.11      4.62 o 
   3   4  20       88.47       92.99      6.72 o 
   4   4  20       62.42       53.96      5.81 o 
   5   4  20       49.79       51.77      4.42 o 
   6   4  20       36.61       45.05      4.37 o 
   7   4  20       29.25       29.30      4.02 o 
  -9   5  20        6.43        6.23      2.77 o 
  -8   5  20        7.96        9.04      3.26 o 
  -7   5  20      117.71      111.65      6.11 o 
  -6   5  20       32.38       40.38      5.90 o 
  -5   5  20       17.33       16.65      2.87 o 
  -4   5  20      140.76      143.95      5.42 o 
  -3   5  20       64.34       71.43      5.84 o 
  -2   5  20       97.17       94.41      5.54 o 
  -1   5  20      151.09      147.35      6.54 o 
   0   5  20      369.63      367.30     10.38 o 
   1   5  20       72.31       69.33      5.15 o 
   2   5  20       10.30       10.60      3.20 o 
   3   5  20       92.09       89.11      6.96 o 
   4   5  20       12.12       17.81      4.50 o 
   5   5  20      103.10       98.92      9.20 o 
   6   5  20        7.42        0.14      3.93 o 
  -7   6  20       14.71       18.83      3.77 o 
  -6   6  20       11.36       11.96      3.56 o 
  -5   6  20        6.14        4.25      3.14 o 
  -4   6  20       29.02       31.87      3.54 o 
  -3   6  20        4.13        5.36      2.65 o 
  -2   6  20       15.33       18.14      3.72 o 
  -1   6  20       61.38       58.01      5.65 o 
   0   6  20       32.64       41.07      4.65 o 
   1   6  20       67.44       69.68      5.60 o 
   2   6  20       45.95       45.27      5.23 o 
   3   6  20       68.64       70.50      6.91 o 
   4   6  20        8.74       -3.67      3.58 o 
  -4   7  20       68.89       66.83      5.59 o 
  -3   7  20       42.22       39.16      3.98 o 
  -2   7  20        0.69       -1.20      2.48 o 
  -1   7  20      121.67      123.75     14.85 o 
   0   7  20       38.46       46.05      5.10 o 
   1   7  20       43.66       36.85      4.90 o 
 -11   0  21       58.81       66.38      9.14 o 
 -10   0  21       65.82       66.53      8.73 o 
  -9   0  21       30.73       38.97      7.18 o 
  -8   0  21        1.54       -3.08      3.81 o 
  -7   0  21       16.09        9.58      4.62 o 
  -6   0  21       83.60       76.48      8.04 o 
  -5   0  21        0.18       -3.23      2.15 o 
  -4   0  21     1424.03     1314.17     25.01 o 
  -3   0  21      103.55      106.95      5.61 o 
  -2   0  21      269.03      260.05      8.33 o 
  -1   0  21       41.10       45.52      3.93 o 
   0   0  21       13.40       16.17      3.02 o 
   1   0  21       17.17       20.69      2.59 o 
   2   0  21      421.87      422.23     16.76 o 
   3   0  21        4.36        1.07      3.55 o 
   4   0  21      213.54      219.01     12.20 o 
   5   0  21       37.51       31.19      5.81 o 
   6   0  21      327.70      343.69     15.79 o 
   7   0  21      163.90      166.98     11.22 o 
 -11   1  21       80.36       83.95      7.06 o 
 -10   1  21        9.61       12.99      4.15 o 
  -9   1  21       17.86       18.03      4.21 o 
  -8   1  21        3.70        5.21      3.28 o 
  -7   1  21      209.44      189.92      9.19 o 
  -6   1  21      105.88      103.22      5.08 o 
  -5   1  21      338.54      328.60      8.45 o 
  -4   1  21       27.09       23.70      2.86 o 
  -3   1  21      608.72      594.13      9.81 o 
  -2   1  21      469.89      469.89      7.53 o 
  -1   1  21      496.69      514.71      8.83 o 
   0   1  21      328.98      306.98      7.91 o 
   1   1  21      876.72      853.19     16.17 o 
   2   1  21       87.29       91.17      6.00 o 
   3   1  21       36.41       33.65      3.24 o 
   4   1  21       59.26       70.81      7.48 o 
   5   1  21       62.39       61.98      5.19 o 
   6   1  21       44.39       48.10      4.94 o 
   7   1  21      111.37      108.03      9.84 o 
   8   1  21       29.14       29.38      6.49 o 
 -11   2  21        1.53        3.58      3.87 o 
 -10   2  21       32.38       39.67      5.36 o 
  -9   2  21       96.05       99.43      8.01 o 
  -8   2  21        4.37        4.10      3.16 o 
  -7   2  21       28.09       29.40      3.54 o 
  -6   2  21      134.61      129.24      5.53 o 
  -5   2  21      258.15      256.46      6.21 o 
  -4   2  21      254.75      229.75      5.80 o 
  -3   2  21      266.79      243.45      6.06 o 
  -2   2  21        8.59        7.48      2.60 o 
  -1   2  21       51.57       56.57      4.00 o 
   0   2  21       19.22       20.76      3.04 o 
   1   2  21      197.11      200.05      6.68 o 
   2   2  21        8.95       10.29      2.76 o 
   3   2  21      149.31      142.35      8.40 o 
   4   2  21       91.21       90.55      6.12 o 
   5   2  21       75.59       84.11      6.23 o 
   6   2  21       11.12        8.37      5.36 o 
   7   2  21       23.58       22.40      6.52 o 
   8   2  21      140.59      134.19     11.55 o 
 -10   3  21       41.91       54.83      6.11 o 
  -9   3  21       27.21       32.54      3.96 o 
  -8   3  21        9.72        8.32      5.67 o 
  -7   3  21       54.46       52.41      4.23 o 
  -6   3  21       61.36       62.35      3.63 o 
  -5   3  21        4.78        4.47      1.99 o 
  -4   3  21       61.88       57.52      3.50 o 
  -3   3  21       41.23       34.41      3.52 o 
  -2   3  21      130.30      126.35      5.63 o 
  -1   3  21      415.89      395.20      9.89 o 
   0   3  21       18.05       12.52      3.20 o 
   1   3  21       47.69       48.61      4.10 o 
   2   3  21       14.98       11.63      3.01 o 
   3   3  21       76.57       76.26      7.93 o 
   4   3  21       14.03       12.72      3.82 o 
   5   3  21       22.34       16.55      4.21 o 
   6   3  21       46.59       49.50      5.70 o 
   7   3  21      103.16      103.51      7.48 o 
  -9   4  21       47.71       53.41      4.80 o 
  -8   4  21       30.45       39.64      3.51 o 
  -7   4  21        8.99        5.84      2.37 o 
  -6   4  21        4.10        0.93      2.78 o 
  -5   4  21       55.57       63.48      4.90 o 
  -4   4  21      111.87      113.78      4.84 o 
  -3   4  21       33.52       26.86      3.52 o 
  -2   4  21      161.04      152.01      6.28 o 
  -1   4  21      167.45      157.94      6.54 o 
   0   4  21        5.13        2.77      2.70 o 
   1   4  21      109.97      101.31      5.75 o 
   2   4  21       34.47       33.35      4.12 o 
   3   4  21       60.35       57.21     22.18 o 
   4   4  21       47.79       45.23      5.44 o 
   5   4  21       39.10       51.41      5.90 o 
   6   4  21       10.85        4.62      4.47 o 
  -8   5  21        1.73        4.07      3.07 o 
  -7   5  21        6.53        7.85      3.61 o 
  -6   5  21      228.25      239.83     11.26 o 
  -5   5  21      138.31      132.05      6.95 o 
  -4   5  21       88.40       92.33      4.72 o 
  -3   5  21       30.99       37.54      3.51 o 
  -2   5  21      201.35      176.22      7.16 o 
  -1   5  21       35.28       36.24      4.60 o 
   0   5  21       25.30       23.99      3.84 o 
   1   5  21       75.01       81.13      5.52 o 
   2   5  21       57.15       53.17      4.94 o 
   3   5  21       22.58       32.82      5.36 o 
   4   5  21       17.51       25.71      5.08 o 
   5   5  21       90.66       81.25      7.21 o 
  -6   6  21      203.27      204.17      9.86 o 
  -5   6  21       69.93       62.59      5.32 o 
  -4   6  21       12.56       14.20      3.09 o 
  -3   6  21        5.73        5.90      2.77 o 
  -2   6  21       30.66       34.47      4.50 o 
  -1   6  21       43.30       41.89      4.64 o 
   0   6  21       16.21       17.82      4.60 o 
   1   6  21       11.33       10.99      3.66 o 
   2   6  21       28.25       31.88      5.77 o 
   3   6  21        0.79        4.55      5.28 o 
  -3   7  21       73.74       71.98      4.91 o 
  -2   7  21        4.03        6.65      3.02 o 
  -1   7  21       23.66       21.31      4.23 o 
   0   7  21       27.95       21.54      4.34 o 
 -11   0  22       34.57       33.69      7.71 o 
 -10   0  22        2.66       13.31      6.10 o 
  -9   0  22       16.06       11.26      5.59 o 
  -8   0  22      135.55      133.20     10.61 o 
  -7   0  22        9.93       16.39      5.31 o 
  -6   0  22       58.27       48.61      6.82 o 
  -5   0  22        3.88       -0.83      3.09 o 
  -4   0  22       35.74       33.63      5.67 o 
  -3   0  22      138.62      132.01      6.45 o 
  -2   0  22      223.82      227.02     15.20 o 
  -1   0  22        0.32       -1.41      4.85 o 
   0   0  22       37.29       38.86      3.18 o 
   1   0  22        3.88        3.65      2.01 o 
   2   0  22       51.69       60.78      7.13 o 
   3   0  22        0.86       -0.45      3.62 o 
   4   0  22        0.30        1.71      4.19 o 
   5   0  22       35.41       34.92      6.13 o 
   6   0  22       14.66       15.70      5.47 o 
   7   0  22       10.99       15.17      5.91 o 
 -11   1  22        8.98       12.37      4.48 o 
 -10   1  22       53.86       63.54      8.73 o 
  -9   1  22       19.60       20.60      4.30 o 
  -8   1  22       65.14       65.07     12.51 o 
  -7   1  22       19.21       16.55      3.03 o 
  -6   1  22       47.99       42.28      3.68 o 
  -5   1  22       70.77       55.20      3.89 o 
  -4   1  22       11.74        8.98      2.49 o 
  -3   1  22      190.64      188.00      5.14 o 
  -2   1  22      463.92      468.84      7.72 o 
  -1   1  22      582.83      559.03     11.51 o 
   0   1  22      264.04      267.77      7.81 o 
   1   1  22       93.30       94.23      4.70 o 
   2   1  22      118.98      112.82      5.06 o 
   3   1  22       81.55       82.80      4.49 o 
   4   1  22      105.10      102.20      6.19 o 
   5   1  22       16.16       20.34      3.98 o 
   6   1  22       81.90       86.95     13.93 o 
   7   1  22       49.62       57.97      8.11 o 
 -10   2  22       31.01       27.11      5.05 o 
  -9   2  22       22.23       26.43      4.82 o 
  -8   2  22      116.65      123.31      5.93 o 
  -7   2  22       30.64       34.75      3.60 o 
  -6   2  22      198.61      198.23      6.88 o 
  -5   2  22       39.08       39.29      3.56 o 
  -4   2  22       14.70       20.90      2.41 o 
  -3   2  22       21.57       18.45      2.33 o 
  -2   2  22       42.85       35.70      3.45 o 
  -1   2  22      389.47      355.20      9.09 o 
   0   2  22      173.45      162.11      6.12 o 
   1   2  22       95.51       89.77      4.95 o 
   2   2  22      105.47      104.24      6.42 o 
   3   2  22       21.50       22.63      4.02 o 
   4   2  22       17.27       13.88      3.77 o 
   5   2  22        6.17        9.23      3.58 o 
   6   2  22        2.40        3.22      5.04 o 
   7   2  22       43.88       62.10      8.79 o 
 -10   3  22       42.94       49.65     18.33 o 
  -9   3  22      103.77       96.36      5.73 o 
  -8   3  22       22.60       30.38      3.75 o 
  -7   3  22       24.29       29.47      3.64 o 
  -6   3  22       30.09       26.92      4.33 o 
  -5   3  22       28.97       36.50      4.82 o 
  -4   3  22       67.18       68.94      3.83 o 
  -3   3  22       19.71       22.61      3.23 o 
  -2   3  22      161.56      151.20      7.34 o 
  -1   3  22        9.60        9.22      2.79 o 
   0   3  22      132.53      126.04      6.93 o 
   1   3  22      170.96      163.84      6.58 o 
   2   3  22       63.77       63.06      4.67 o 
   3   3  22       49.89       53.92      6.49 o 
   4   3  22      111.91      116.01      7.19 o 
   5   3  22       58.94       68.99      6.18 o 
   6   3  22      166.18      162.33      8.86 o 
   7   3  22       33.67       40.80      7.83 o 
  -9   4  22       32.32       38.23      4.30 o 
  -8   4  22       29.55       34.82      4.19 o 
  -7   4  22       51.12       50.43      4.43 o 
  -6   4  22       68.80       65.15      7.28 o 
  -5   4  22      113.85      117.60      4.93 o 
  -4   4  22       54.93       59.70      3.93 o 
  -3   4  22       31.79       40.07      6.09 o 
  -2   4  22      237.76      215.61      7.55 o 
  -1   4  22      111.28      104.97      7.54 o 
   0   4  22       37.89       42.34      4.33 o 
   1   4  22       28.47       32.67      4.01 o 
   2   4  22       16.15       24.40      3.77 o 
   3   4  22       89.38       95.58      8.08 o 
   4   4  22      100.72      112.64     15.26 o 
   5   4  22      304.72      310.11     19.07 o 
   6   4  22       23.52       29.32      5.27 o 
  -8   5  22        7.15        5.03      3.12 o 
  -7   5  22       44.65       47.92      4.72 o 
  -6   5  22       69.27       89.06      4.80 o 
  -5   5  22      105.89      119.79      5.27 o 
  -4   5  22       17.64       19.93      3.12 o 
  -3   5  22      381.68      378.14     12.14 o 
  -2   5  22      117.13      114.65      6.16 o 
  -1   5  22       84.67       94.18      5.82 o 
   0   5  22       60.23       55.20      8.20 o 
   1   5  22       88.26       89.35      5.85 o 
   2   5  22       41.74       39.17      5.08 o 
   3   5  22       59.92       58.84      6.28 o 
   4   5  22       29.18       35.29      5.58 o 
  -5   6  22       40.12       43.79      4.75 o 
  -4   6  22      150.13      167.71      6.39 o 
  -3   6  22       96.12      114.79      5.63 o 
  -2   6  22      135.90      137.38     14.66 o 
  -1   6  22       65.49       68.38      6.12 o 
   0   6  22       50.58       49.88      5.21 o 
   1   6  22        4.56        6.78      3.65 o 
   2   6  22        3.39       11.95      6.43 o 
 -10   0  23       20.57       30.69      7.48 o 
  -9   0  23       11.73        8.27      5.31 o 
  -8   0  23       40.15       43.37      7.48 o 
  -7   0  23        5.79        9.21      4.90 o 
  -6   0  23       26.94       34.86      6.48 o 
  -5   0  23       25.03       23.58      3.71 o 
  -4   0  23       18.47       16.49      7.96 o 
  -3   0  23       20.04       19.63      3.23 o 
  -2   0  23      130.37      112.65      6.56 o 
  -1   0  23       56.82       54.70      4.41 o 
   0   0  23      206.17      208.67      7.59 o 
   1   0  23      120.19      123.96      9.33 o 
   2   0  23        1.81        9.99      4.57 o 
   3   0  23       24.52       34.04      6.00 o 
   4   0  23       14.21       17.48      5.54 o 
   5   0  23        5.09       -1.18      4.49 o 
   6   0  23      140.84      145.48     11.14 o 
 -10   1  23       99.49      107.93      7.83 o 
  -9   1  23       32.78       35.93      5.19 o 
  -8   1  23       98.19      104.28     11.82 o 
  -7   1  23      142.05      134.41      5.85 o 
  -6   1  23        6.20        8.73      2.61 o 
  -5   1  23      209.68      199.68      6.86 o 
  -4   1  23        5.84        6.06      2.80 o 
  -3   1  23      416.62      407.38      8.00 o 
  -2   1  23       66.54       72.22      5.83 o 
  -1   1  23      293.38      318.67      8.36 o 
   0   1  23       38.57       42.38      3.51 o 
   1   1  23       11.19       12.43      2.78 o 
   2   1  23       17.98       26.07      3.21 o 
   3   1  23        4.56        7.02      4.65 o 
   4   1  23       86.20       88.86      6.17 o 
   5   1  23      387.33      386.26     12.39 o 
   6   1  23       99.02       97.46      9.87 o 
   7   1  23      118.00      115.80     10.71 o 
 -10   2  23       38.71       38.12      5.58 o 
  -9   2  23        2.55       -2.02      3.27 o 
  -8   2  23       14.59       16.38      3.23 o 
  -7   2  23       11.45        9.94      2.85 o 
  -6   2  23       60.15       64.63      4.49 o 
  -5   2  23      124.36      107.07      5.24 o 
  -4   2  23       15.58       16.33      2.97 o 
  -3   2  23       67.49       63.21      5.19 o 
  -2   2  23      111.42      116.44      5.48 o 
  -1   2  23       59.99       57.21      4.15 o 
   0   2  23       15.64       17.39      3.04 o 
   1   2  23       61.45       59.60      4.33 o 
   2   2  23      269.11      243.45     14.13 o 
   3   2  23      149.55      149.17     11.42 o 
   4   2  23        4.66       -0.19      3.08 o 
   5   2  23       16.03       15.97      5.98 o 
   6   2  23       67.61       77.34      9.46 o 
   7   2  23       82.41       95.44     10.18 o 
  -9   3  23        8.63       10.91      3.25 o 
  -8   3  23       60.71       65.12      5.17 o 
  -7   3  23       48.08       43.54      4.21 o 
  -6   3  23       24.83       31.22      4.75 o 
  -5   3  23        0.50       -2.18      2.30 o 
  -4   3  23       56.96       48.64      6.06 o 
  -3   3  23       52.79       50.90      4.19 o 
  -2   3  23       35.28       36.16      3.77 o 
  -1   3  23      127.09      132.91      6.00 o 
   0   3  23      190.74      181.90      6.93 o 
   1   3  23       29.37       27.99      3.69 o 
   2   3  23       11.32        9.64      3.18 o 
   3   3  23       38.22       42.06      8.25 o 
   4   3  23       51.64       52.37      5.52 o 
   5   3  23       21.42       25.63      7.86 o 
   6   3  23       31.84       25.60      6.96 o 
  -8   4  23       34.73       27.71      5.20 o 
  -7   4  23        4.60        6.18      4.01 o 
  -6   4  23        4.27       -0.97      2.54 o 
  -5   4  23       22.19       17.97      2.93 o 
  -4   4  23       19.44       22.80      3.08 o 
  -3   4  23       21.15       24.01      3.68 o 
  -2   4  23       23.49       26.41      3.72 o 
  -1   4  23       16.19       12.88      3.96 o 
   0   4  23       19.92       23.56      4.89 o 
   1   4  23        7.98        1.80      2.77 o 
   2   4  23       37.73       35.28      4.31 o 
   3   4  23       28.97       23.66      4.77 o 
   4   4  23       36.14       46.23      5.81 o 
   5   4  23       53.05       52.86      6.27 o 
  -7   5  23      124.64      133.10      6.71 o 
  -6   5  23      148.00      175.78     10.05 o 
  -5   5  23       21.32       20.03      3.21 o 
  -4   5  23       79.94       81.33      4.73 o 
  -3   5  23      278.28      282.07      9.71 o 
  -2   5  23      122.90      125.99      6.57 o 
  -1   5  23       44.47       50.10      4.78 o 
   0   5  23       46.07       43.16      4.69 o 
   1   5  23       26.38       25.55      4.15 o 
   2   5  23       39.70       43.56      4.89 o 
   3   5  23       11.12        8.93      5.77 o 
   4   5  23        4.01        3.32      4.32 o 
  -4   6  23        8.74        8.84      3.11 o 
  -3   6  23      220.19      255.90      7.93 o 
  -2   6  23       50.05       53.97      5.22 o 
  -1   6  23      300.98      304.94     13.75 o 
   0   6  23        7.48       13.03      3.88 o 
   1   6  23      145.28      150.54     13.47 o 
 -10   0  24      208.82      229.88     15.61 o 
  -9   0  24       76.36       86.25     10.21 o 
  -8   0  24       19.62       32.66      6.91 o 
  -7   0  24       37.92       30.26      6.86 o 
  -6   0  24      113.75       96.38      9.40 o 
  -5   0  24        1.42       -1.96      2.48 o 
  -4   0  24       19.79       17.74      5.31 o 
  -3   0  24      209.51      217.64      8.16 o 
  -2   0  24       30.60       40.06      6.40 o 
  -1   0  24      743.94      703.17     15.95 o 
   1   0  24       65.56       63.31      7.58 o 
   2   0  24      314.88      305.13     14.99 o 
   3   0  24      623.85      605.75     22.73 o 
   4   0  24        2.01        2.99      4.57 o 
   5   0  24      228.69      251.82     14.29 o 
   6   0  24      164.16      143.10     11.49 o 
 -10   1  24      120.72      122.84      8.47 o 
  -9   1  24       60.80       66.94      6.58 o 
  -8   1  24       35.43       35.82      5.17 o 
  -7   1  24       30.12       34.21      5.71 o 
  -6   1  24       70.43       68.46      4.62 o 
  -5   1  24      192.80      192.46      6.82 o 
  -4   1  24      133.54      121.50      6.38 o 
  -3   1  24      168.14      173.88      5.42 o 
  -2   1  24      100.35      112.84      6.38 o 
  -1   1  24      282.10      272.91      7.85 o 
   0   1  24        1.91        0.77      2.26 o 
   1   1  24       37.34       33.68      3.47 o 
   2   1  24      425.62      426.14     18.35 o 
   3   1  24        5.81        9.12      5.00 o 
   4   1  24       56.81       59.91      8.18 o 
   5   1  24       18.93       20.52      5.48 o 
   6   1  24       38.91       26.31      6.60 o 
  -9   2  24       71.09       80.26      6.96 o 
  -8   2  24       76.14       83.95      5.38 o 
  -7   2  24       45.86       52.36      4.45 o 
  -6   2  24       29.67       26.18      3.46 o 
  -5   2  24       82.50       80.06      4.79 o 
  -4   2  24       48.90       57.23      6.38 o 
  -3   2  24      363.16      341.87     11.95 o 
  -2   2  24       16.41       13.84      2.92 o 
  -1   2  24      364.41      327.69      8.95 o 
   0   2  24      124.02      115.17      5.59 o 
   1   2  24        1.79        1.25      2.61 o 
   2   2  24       98.87      101.28      6.16 o 
   3   2  24      138.04      155.41     13.10 o 
   4   2  24       67.76       68.68      8.84 o 
   5   2  24       33.36       30.29      6.99 o 
   6   2  24        5.88       -1.48      4.77 o 
  -9   3  24       55.03       54.73      4.92 o 
  -8   3  24        1.94       -0.11      2.73 o 
  -7   3  24       23.91       28.79      9.35 o 
  -6   3  24      177.25      181.38     21.53 o 
  -5   3  24       71.99       72.12      6.23 o 
  -4   3  24       31.86       29.04      3.09 o 
  -3   3  24       30.89       35.20      3.80 o 
  -2   3  24       68.75       65.63      6.25 o 
  -1   3  24       76.26       78.77      5.07 o 
   0   3  24       25.35       30.91      4.12 o 
   1   3  24      132.19      117.65      5.93 o 
   2   3  24       58.08       59.37      4.78 o 
   3   3  24       75.49       70.09      6.08 o 
   4   3  24       80.62       85.72      7.62 o 
   5   3  24       32.46       39.68      6.76 o 
  -8   4  24       30.21       33.15      5.47 o 
  -7   4  24       84.94       91.14      7.31 o 
  -6   4  24        2.53        7.46      3.92 o 
  -5   4  24        1.28       -2.58      2.20 o 
  -4   4  24        0.66        0.83      2.25 o 
  -3   4  24       61.42       58.69      4.80 o 
  -2   4  24      128.53      136.50      9.23 o 
  -1   4  24       50.91       53.59      4.73 o 
   0   4  24       31.73       40.34      6.43 o 
   1   4  24       13.76       17.28      3.63 o 
   2   4  24        7.97       12.46      3.44 o 
   3   4  24       92.21       82.13      7.41 o 
   4   4  24       13.39       21.31      4.86 o 
  -6   5  24        2.02        6.12      3.23 o 
  -5   5  24      112.81      119.95      5.62 o 
  -4   5  24      155.83      180.70      7.04 o 
  -3   5  24      183.77      192.69      6.73 o 
  -2   5  24       83.19       83.57      7.14 o 
  -1   5  24        6.23        5.46      3.29 o 
   0   5  24        2.70        0.12      3.03 o 
   1   5  24       11.90       17.50      4.00 o 
   2   5  24       51.95       52.15      5.32 o 
   3   5  24      252.84      264.20     11.62 o 
  -2   6  24       40.32       52.74      5.27 o 
  -9   0  25       38.56       39.33      8.14 o 
  -8   0  25       67.21       63.15      8.92 o 
  -7   0  25        2.18       -0.75      4.59 o 
  -6   0  25       80.50       74.05      8.90 o 
  -5   0  25       19.73       13.92      3.45 o 
  -4   0  25       32.70       25.77      3.85 o 
  -3   0  25       21.95       37.91      7.92 o 
  -2   0  25       47.77       48.36      4.51 o 
   1   0  25        6.47        8.05      4.79 o 
   2   0  25        2.66       11.05      5.07 o 
   3   0  25       23.15       30.56      6.58 o 
   4   0  25       86.57       91.46      9.68 o 
   5   0  25        1.13        6.27      5.06 o 
   6   0  25        7.55       13.80      5.91 o 
  -9   1  25       73.14       71.18      6.79 o 
  -8   1  25      140.60      143.20      8.91 o 
  -7   1  25       14.28       15.61      4.06 o 
  -6   1  25       41.27       39.21      3.93 o 
  -5   1  25       31.35       29.45      3.53 o 
  -4   1  25      106.55      102.39      5.34 o 
  -3   1  25      146.54      149.06     12.47 o 
  -2   1  25      130.44      133.88      6.94 o 
  -1   1  25       25.42       22.55      3.13 o 
   0   1  25      130.44      143.61      5.94 o 
   1   1  25       58.96       44.69      7.13 o 
   2   1  25      257.40      234.73     13.53 o 
   3   1  25      122.96      147.89     11.59 o 
   4   1  25      126.56      133.14     11.27 o 
   5   1  25       28.16       30.10      7.06 o 
   6   1  25      138.09      156.68     12.58 o 
  -9   2  25        0.77       -2.80      5.36 o 
  -8   2  25       14.06       18.10      3.55 o 
  -7   2  25       25.75       22.72      3.61 o 
  -6   2  25        1.74        3.09      3.37 o 
  -5   2  25       56.01       57.64      5.49 o 
  -4   2  25       60.68       64.22      5.58 o 
  -3   2  25       32.72       40.17      4.87 o 
  -2   2  25      117.11      115.84      5.70 o 
  -1   2  25      226.39      229.73      9.49 o 
   0   2  25      194.35      183.01      7.00 o 
   1   2  25       55.59       54.62      4.51 o 
   2   2  25       32.55       28.53      3.75 o 
   3   2  25       14.43       15.05      6.14 o 
   4   2  25       55.76       63.59      8.66 o 
   5   2  25       14.23        9.87      6.08 o 
  -8   3  25      114.73      116.53     14.42 o 
  -7   3  25       59.28       76.08      6.73 o 
  -6   3  25       64.43       61.62      6.09 o 
  -5   3  25      107.38      120.39      7.70 o 
  -4   3  25        9.01        0.55      2.76 o 
  -3   3  25       50.01       44.23      4.23 o 
  -2   3  25       26.34       24.15      7.25 o 
  -1   3  25        4.12        3.34      2.77 o 
   0   3  25       59.65       63.03      4.90 o 
   1   3  25      157.16      150.04      6.75 o 
   2   3  25        9.75       10.80      3.40 o 
   3   3  25        6.87       10.41      3.89 o 
   4   3  25       53.11       56.22      6.50 o 
  -7   4  25        8.03       12.52      4.61 o 
  -6   4  25        0.48        5.40      3.80 o 
  -5   4  25       41.45       40.58      5.73 o 
  -4   4  25       16.21       20.20      3.12 o 
  -3   4  25       55.17       57.39      4.91 o 
  -2   4  25       20.75       18.67      4.41 o 
  -1   4  25      118.92      118.31      6.36 o 
   0   4  25       15.10       14.67      3.55 o 
   1   4  25       56.93       53.85      4.93 o 
   2   4  25       26.08       26.01      6.11 o 
   3   4  25        5.05        5.72      4.02 o 
  -5   5  25       11.91       10.75      3.10 o 
  -4   5  25       64.86       64.22      8.39 o 
  -3   5  25       97.15      110.84      5.55 o 
  -2   5  25        5.41        7.36      3.48 o 
  -1   5  25      101.22       98.36      6.34 o 
   0   5  25       20.24       21.66      4.30 o 
   1   5  25       98.68      112.81      6.86 o 
  -9   0  26       19.36       23.33      7.55 o 
  -8   0  26      171.85      175.01     13.68 o 
  -7   0  26       20.01       24.32      6.65 o 
  -6   0  26       65.41       72.28      9.05 o 
  -5   0  26       10.52        0.64      5.75 o 
  -4   0  26        0.65       -0.30      2.61 o 
  -3   0  26       36.03       38.31      4.32 o 
   2   0  26       19.88       19.92      6.10 o 
   3   0  26        2.61        4.26      4.81 o 
   4   0  26       52.92       65.74      8.78 o 
   5   0  26        7.93       19.38      6.47 o 
  -8   1  26       17.42       26.56      5.09 o 
  -7   1  26       44.19       47.53      5.73 o 
  -6   1  26       23.84       24.38      3.59 o 
  -5   1  26       53.59       48.84      4.24 o 
  -4   1  26       78.46       63.49      5.89 o 
  -3   1  26      301.68      269.58      9.91 o 
  -2   1  26      186.59      183.75      9.74 o 
  -1   1  26       50.04       50.03      4.87 o 
   0   1  26      208.84      167.99     11.59 o 
   1   1  26        4.68       10.43      5.18 o 
   2   1  26       30.44       30.10      6.76 o 
   3   1  26       17.16       21.54      6.45 o 
   4   1  26       19.11       20.94      6.38 o 
   5   1  26       42.49       52.27      8.59 o 
  -8   2  26       73.89       81.61      5.56 o 
  -7   2  26       69.19       66.37      9.66 o 
  -6   2  26        0.90       -0.21      3.29 o 
  -5   2  26       90.40       87.23     17.07 o 
  -4   2  26       22.08       14.46     11.98 o 
  -3   2  26       37.53       29.45      5.13 o 
  -2   2  26      259.70      239.97      8.09 o 
  -1   2  26       36.86       40.29      4.03 o 
   0   2  26       96.04       96.82      5.52 o 
   1   2  26      227.98      212.65      7.66 o 
   2   2  26       21.57       30.98      7.10 o 
   3   2  26        4.74        6.27      5.48 o 
   4   2  26       12.34        7.12      5.65 o 
  -7   3  26        4.72        5.28      4.01 o 
  -6   3  26        4.65        1.25      6.84 o 
  -5   3  26        7.90        6.19      3.87 o 
  -4   3  26       46.93       38.86      5.59 o 
  -3   3  26       38.35       37.43      4.18 o 
  -2   3  26       38.85       45.39      4.39 o 
  -1   3  26       91.31       92.94      5.73 o 
   0   3  26      113.30      126.71     10.80 o 
   1   3  26       10.97       22.31      6.96 o 
   2   3  26       63.81       61.88      5.22 o 
   3   3  26        5.67        5.68      3.92 o 
   4   3  26       25.51       18.74      6.82 o 
  -6   4  26       32.11       24.18      5.30 o 
  -5   4  26      100.24      116.78      8.39 o 
  -4   4  26        5.90        3.47      2.57 o 
  -3   4  26       35.93       35.01      4.27 o 
  -2   4  26        2.02        5.14      3.23 o 
  -1   4  26       42.60       38.31      4.53 o 
   0   4  26      201.79      217.33      8.47 o 
   1   4  26       26.48       35.95      5.65 o 
   2   4  26      127.42      144.25      7.41 o 
  -2   5  26        6.74        9.47      3.68 o 
  -1   5  26      257.06      287.72      9.95 o 
  -8   0  27        0.75       -3.59      4.64 o 
  -7   0  27       27.77       36.54      7.64 o 
  -6   0  27       22.77       31.86      7.26 o 
  -5   0  27       11.17       15.60      3.88 o 
  -4   0  27        0.21       -0.08      3.86 o 
  -3   0  27       67.34       71.59      8.98 o 
   3   0  27        5.53       11.57      5.74 o 
   4   0  27        4.21        7.20      5.71 o 
  -8   1  27      103.17       95.67      7.76 o 
  -7   1  27       66.70       63.11      7.80 o 
  -6   1  27       40.34       47.53      6.10 o 
  -5   1  27       14.87       30.55      4.69 o 
  -4   1  27      182.10      184.83     18.45 o 
  -3   1  27       72.37       57.51      5.37 o 
  -2   1  27      104.53       98.72      6.27 o 
  -1   1  27      242.03      261.91      9.85 o 
   0   1  27       73.82       68.00      8.59 o 
   1   1  27      141.31      135.40     11.03 o 
   2   1  27        5.54        3.79      5.47 o 
   3   1  27      135.35      154.33     12.30 o 
   4   1  27       36.05       46.78      8.30 o 
  -7   2  27        4.21        2.82      3.85 o 
  -6   2  27       57.48       43.02      6.38 o 
  -5   2  27       27.81       25.18      4.53 o 
  -4   2  27       90.30       89.20      6.77 o 
  -3   2  27       16.62       22.12      4.28 o 
  -2   2  27       23.99       30.27      3.82 o 
  -1   2  27       21.82       23.46      3.87 o 
   0   2  27      171.58      180.56      7.24 o 
   1   2  27       99.23      124.66      8.30 o 
   2   2  27       38.51       32.34      7.40 o 
   3   2  27       45.71       52.14      8.41 o 
  -6   3  27       69.50       79.29      6.87 o 
  -5   3  27       21.89       12.88      4.84 o 
  -4   3  27       73.70       81.37      9.16 o 
  -3   3  27       13.82       14.50      3.47 o 
  -2   3  27        9.97       12.70      3.40 o 
  -1   3  27       84.05       92.39      7.95 o 
   0   3  27      180.75      221.31      8.57 o 
   1   3  27       28.57       32.70      4.37 o 
   2   3  27       71.00       73.45      5.51 o 
  -4   4  27        1.06       -2.02      3.03 o 
  -3   4  27        1.71        1.96      3.39 o 
  -2   4  27       10.02       13.08      3.67 o 
  -1   4  27       39.30       41.30      7.00 o 
   0   4  27        0.93        0.39      3.22 o 
   1   4  27      148.86      162.58      7.62 o 
  -7   0  28        8.28        8.38      6.25 o 
  -6   0  28       13.50       19.36      6.77 o 
  -5   0  28        2.19        6.76      5.73 o 
  -4   0  28       10.70        5.36      3.99 o 
  -7   1  28       37.95       34.14      7.61 o 
  -6   1  28        3.71       -0.07      5.16 o 
  -5   1  28       20.10       20.92      4.42 o 
  -4   1  28       11.73       17.49      4.25 o 
  -3   1  28       27.84       43.56      5.11 o 
  -2   1  28       53.93       64.53      5.74 o 
   1   1  28        5.60       -3.26      4.72 o 
   2   1  28       22.93       31.46      7.45 o 
   3   1  28       13.98       19.57      6.91 o 
  -6   2  28       18.85       15.31      4.48 o 
  -5   2  28      152.67      125.28      7.90 o 
  -4   2  28       40.46       43.42      5.48 o 
  -3   2  28       82.56       80.34      6.56 o 
  -2   2  28       71.49       85.70      6.77 o 
  -1   2  28       20.96       13.38      3.43 o 
   0   2  28       61.08       59.43      4.90 o 
   1   2  28       26.29       27.79      7.34 o 
   2   2  28       26.96       34.06      7.52 o 
  -5   3  28       16.41       14.85      4.68 o 
  -4   3  28       13.57       12.98      4.55 o 
  -3   3  28       14.35       17.54      3.69 o 
  -2   3  28        6.06        5.03      3.33 o 
  -1   3  28       51.43       50.73      6.24 o 
   0   3  28       17.98       21.09      4.60 o 
   1   3  28      103.87      110.12      6.48 o 
  -6   0  29        2.28        9.38      6.08 o 
  -5   0  29       91.98       86.29     10.20 o 
  -5   1  29      111.44      119.07      9.08 o 
  -4   1  29        7.53        7.29      3.80 o 
  -3   1  29       41.89       36.85      4.86 o 
   1   1  29       24.04       18.97      6.98 o 
  -4   2  29       27.23       13.96      5.31 o 
  -3   2  29      134.92      140.69      8.08 o 
  -2   2  29      105.97      110.06      7.59 o 
  -1   2  29        3.32        0.58      2.93 o 
   0   2  29       64.95       67.50      9.22 o 
                                                 
